# Supplementary material for: Triethyl­ammonium 1,3-dimethyl-5-(2,4,6-trinitro­phenyl)barbiturate
Source: Acta Crystallogr Sect E Struct Rep Online. 2012 Jul 10;68(Pt 8):o2395. doi: 10.1107/S1600536812030450 (PMC3414319; doi:10.1107/S1600536812030450)
Supplement: Supplementary file 1 [file e-68-o2395-sup1.cif]

##############################################################################
#                                                                            #
# This CIF contains the data in a paper accepted for publication in          #
# Acta Crystallographica Section E. It conforms to the requirements of       #
# Notes for Authors for Acta Crystallographica Section E, and has been       #
# peer reviewed under the auspices of the IUCr Commission on Journals.       #
#                                                                            #
# Full details of the Crystallographic Information File format               #
# are given in the paper "The Crystallographic Information File (CIF):       #
# a New Standard Archive File for Crystallography" by S. R. Hall, F. H.      #
# Allen and I. D. Brown [Acta Cryst. (1991), A47, 655-685].                  #
#                                                                            #
# The current version of the core CIF dictionary is obtainable from          #
# ftp://ftp.iucr.org/pub/cif_core.dic.                                       #
#                                                                            #
# Software is freely available for graphical display of the structure(s)     #
# in this CIF. For information consult the CIF software page                 #
# http://www.iucr.org/resources/cif/software.                                #
#                                                                            #
# This file may be used for bona fide research purposes within the           #
# scientific community so long as proper attribution is given to the journal # 
# article from which it was obtained.                                        #
#                                                                            #
##############################################################################
data_global
_audit_creation_method     SHELXL-97
_journal_data_validation_number     ?
_journal_date_recd_electronic     2012-07-01
_journal_date_accepted     2012-07-04
_journal_name_full     'Acta Crystallographica, Section E'
_journal_year     2012
_journal_volume     68
_journal_issue      8
_journal_page_first     o2395
_journal_page_last     o2395
_journal_paper_category     QO
_journal_paper_doi     10.1107/S1600536812030450
_journal_coeditor_code     HB6883
_publ_contact_author_name     'Doraisamyraja Kalaivani'
_publ_contact_author_address
;
PG and Research Department of Chemistry
Seethalakshmi Ramaswami College,
Tiruchirappalli 620 002,
Tamil Nadu, India
;
_publ_contact_author_email     kalaivbalaj@yahoo.co.in
_publ_contact_author_phone        .91E-306
_publ_section_title
;
Triethylammonium 1,3-dimethyl-5-(2,4,6-trinitrophenyl)barbiturate
;
loop_
    _publ_author_name
    _publ_author_address
    'Doraisamyraja Kalaivani'
;
      PG and Research Department of Chemistry
      Seethalakshmi Ramaswami College,
      Tiruchirappalli 620 002, Tamil Nadu, India
;
    'Kulandaiya Rajamani'
;
     PG and Research Department of Chemistry
     Seethalakshmi Ramaswami College,
     Tiruchirappalli 620 002, Tamil Nadu, India
;
_publ_section_synopsis     .
data_I
_audit_creation_method     SHELXL-97
_chemical_name_systematic
;
Triethylammonium 1,3-dimethyl-2,6-dioxo-5-(2,4,6-trinitrophenyl)-
1,2,3,6-tetrahydropyrimidin-4-olate
;
_chemical_name_common
;
Triethylammonium 1,3-dimethyl-5-(2,4,6-trinitrophenyl)barbiturate
;
_chemical_formula_moiety     'C6 H16 N +, C12 H8 N5 O9 -'
_chemical_formula_sum     'C18 H24 N6 O9'
_chemical_formula_iupac     'C6 H16 N +, C12 H8 N5 O9 -'
_chemical_formula_weight     468.43
_chemical_melting_point     ?
_symmetry_cell_setting     monoclinic
_symmetry_space_group_name_H-M     'P 21/n'
loop_
    _symmetry_equiv_pos_as_xyz
    'x, y, z'
    '-x+1/2, y+1/2, -z+1/2'
    '-x, -y, -z'
    'x-1/2, -y-1/2, z-1/2'
_cell_length_a     10.967(5)
_cell_length_b     20.301(5)
_cell_length_c     11.072(5)
_cell_angle_alpha     90.000(5)
_cell_angle_beta     119.268(5)
_cell_angle_gamma     90.000(5)
_cell_volume     2150.4(15)
_cell_formula_units_Z     4
_cell_measurement_reflns_used     6627
_cell_measurement_theta_min     2.9
_cell_measurement_theta_max     26.1
_cell_measurement_temperature     293(2)
_exptl_crystal_description     block
_exptl_crystal_colour     red
_exptl_crystal_size_max     0.30
_exptl_crystal_size_mid     0.20
_exptl_crystal_size_min     0.20
_exptl_crystal_density_diffrn     1.447
_exptl_crystal_density_meas     ?
_exptl_crystal_density_method     'not measured'
_exptl_crystal_F_000     984
_exptl_absorpt_coefficient_mu     0.118
_exptl_absorpt_correction_type     multi-scan
_exptl_absorpt_process_details     '(SADABS; Bruker, 1999)'
_exptl_absorpt_correction_T_min     0.941
_exptl_absorpt_correction_T_max     0.988
_exptl_special_details
;
;
_diffrn_ambient_temperature     293(2)
_diffrn_radiation_type     MoK\a
_diffrn_radiation_wavelength     0.71073
_diffrn_radiation_source     'fine-focus sealed tube'
_diffrn_radiation_monochromator     graphite
_diffrn_measurement_device_type     'Bruker Kappa APEXII CCD'
_diffrn_measurement_method     '\w and \f scan'
_diffrn_detector_area_resol_mean     ?
_diffrn_reflns_number     18535
_diffrn_reflns_av_R_equivalents     0.0289
_diffrn_reflns_av_sigmaI/netI     0.0232
_diffrn_reflns_theta_min     2.14
_diffrn_reflns_theta_max     25.00
_diffrn_reflns_theta_full     25.00
_diffrn_measured_fraction_theta_max     0.999
_diffrn_measured_fraction_theta_full     0.999
_diffrn_reflns_limit_h_min     -13
_diffrn_reflns_limit_h_max     12
_diffrn_reflns_limit_k_min     -24
_diffrn_reflns_limit_k_max     24
_diffrn_reflns_limit_l_min     -13
_diffrn_reflns_limit_l_max     13
_diffrn_standards_number     ?
_diffrn_standards_interval_count     ?
_diffrn_standards_interval_time     ?
_diffrn_standards_decay_%     0
_refine_special_details
;
Refinement of <i>F</i>^2^ against ALL reflections. The weighted <i>R</i>-factor
<i>wR</i> and goodness of fit <i>S</i> are based on <i>F</i>^2^, conventional
<i>R</i>-factors <i>R</i> are based on <i>F</i>, with <i>F</i> set to zero for
negative <i>F</i>^2^. The threshold expression of <i>F</i>^2^ >
\s(<i>F</i>^2^) is used only for calculating <i>R</i>-factors(gt) <i>etc</i>.
and is not relevant to the choice of reflections for refinement.
<i>R</i>-factors based on <i>F</i>^2^ are statistically about twice as large
as those based on <i>F</i>, and <i>R</i>- factors based on ALL data will be
even larger.
;
_reflns_number_total     3785
_reflns_number_gt     2955
_reflns_threshold_expression     I>2\s(I)
_refine_ls_structure_factor_coef     Fsqd
_refine_ls_matrix_type     full
_refine_ls_R_factor_all     0.0507
_refine_ls_R_factor_gt     0.0364
_refine_ls_wR_factor_gt     0.0957
_refine_ls_wR_factor_ref     0.1080
_refine_ls_goodness_of_fit_ref     1.012
_refine_ls_restrained_S_all     1.012
_refine_ls_number_reflns     3785
_refine_ls_number_parameters     304
_refine_ls_number_restraints     0
_refine_ls_hydrogen_treatment     constr
_refine_ls_weighting_scheme     calc
_refine_ls_weighting_details
         'calc w=1/[\s^2^(Fo^2^)+(0.0548P)^2^+0.6716P] where P=(Fo^2^+2Fc^2^)/3'
_atom_sites_solution_hydrogens     geom
_atom_sites_solution_primary     direct
_atom_sites_solution_secondary     difmap
_refine_ls_shift/su_max     0.001
_refine_ls_shift/su_mean     0.000
_refine_diff_density_max     0.275
_refine_diff_density_min     -0.165
_refine_ls_extinction_method     'SHELXL97 (Sheldrick, 2008)'
_refine_ls_extinction_coef     0.0019(6)
_refine_ls_extinction_expression
                                  'Fc^*^=kFc[1+0.001xFc^2^\l^3^/sin(2\q)]^-1/4^'
loop_
    _atom_type_symbol
    _atom_type_description
    _atom_type_scat_dispersion_real
    _atom_type_scat_dispersion_imag
    _atom_type_scat_source
    'C' 'C' 0.0033 0.0016
                         'International Tables Vol C Tables 4.2.6.8 and 6.1.1.4'
    'H' 'H' 0.0000 0.0000
                         'International Tables Vol C Tables 4.2.6.8 and 6.1.1.4'
    'N' 'N' 0.0061 0.0033
                         'International Tables Vol C Tables 4.2.6.8 and 6.1.1.4'
    'O' 'O' 0.0106 0.0060
                         'International Tables Vol C Tables 4.2.6.8 and 6.1.1.4'
_computing_data_collection     'APEX2 (Bruker, 2004)'
_computing_cell_refinement     'SAINT (Bruker, 2004)'
_computing_data_reduction     'SAINT (Bruker, 2004)'
_computing_structure_solution     'SIR92 (Altomare <i>et al.</i>, 1993)'
_computing_structure_refinement     'SHELXL97 (Sheldrick, 2008)'
_computing_molecular_graphics
             'ORTEP-3 (Farrugia, 1997) and Mercury (Macrae <i>et al.</i>, 2008)'
_computing_publication_material     'SHELXL97 (Sheldrick, 2008)'
loop_
    _atom_site_type_symbol
    _atom_site_label
    _atom_site_fract_x
    _atom_site_fract_y
    _atom_site_fract_z
    _atom_site_U_iso_or_equiv
    _atom_site_adp_type
    _atom_site_calc_flag
    _atom_site_refinement_flags
    _atom_site_occupancy
    _atom_site_symmetry_multiplicity
    _atom_site_disorder_assembly
    _atom_site_disorder_group
    C C1 0.88311(17) 0.10654(8) 0.91121(17) 0.0341(4) Uani d . 1 1 . .
    C C2 1.02255(18) 0.12113(9) 0.98506(17) 0.0362(4) Uani d . 1 1 . .
    H H2 1.0876 0.0978 0.9710 0.043 Uiso calc R 1 1 . .
    C C3 1.06380(16) 0.17129(9) 1.08071(16) 0.0335(4) Uani d . 1 1 . .
    C C4 0.96883(17) 0.20600(9) 1.10282(17) 0.0354(4) Uani d . 1 1 . .
    H H4 0.9979 0.2388 1.1700 0.042 Uiso calc R 1 1 . .
    C C5 0.82951(17) 0.19082(8) 1.02269(16) 0.0330(4) Uani d . 1 1 . .
    C C6 0.77688(17) 0.14087(8) 0.92164(16) 0.0318(4) Uani d . 1 1 . .
    C C7 0.62923(17) 0.12556(9) 0.83656(16) 0.0345(4) Uani d . 1 1 . .
    C C8 0.54703(18) 0.11973(9) 0.90224(17) 0.0378(4) Uani d . 1 1 . .
    C C9 0.34306(18) 0.09753(9) 0.67628(17) 0.0369(4) Uani d . 1 1 . .
    C C10 0.57272(17) 0.11594(8) 0.69361(17) 0.0344(4) Uani d . 1 1 . .
    C C11 0.3184(2) 0.09483(14) 0.8813(2) 0.0681(7) Uani d . 1 1 . .
    H H11A 0.2885 0.1368 0.8971 0.102 Uiso calc R 1 1 . .
    H H11B 0.3712 0.0723 0.9679 0.102 Uiso calc R 1 1 . .
    H H11C 0.2381 0.0689 0.8211 0.102 Uiso calc R 1 1 . .
    C C12 0.3617(2) 0.09733(12) 0.46746(19) 0.0578(6) Uani d . 1 1 . .
    H H12A 0.3738 0.0528 0.4458 0.087 Uiso calc R 1 1 . .
    H H12B 0.4041 0.1271 0.4313 0.087 Uiso calc R 1 1 . .
    H H12C 0.2638 0.1070 0.4266 0.087 Uiso calc R 1 1 . .
    C C13 0.63642(18) 0.12726(9) 0.33536(18) 0.0409(4) Uani d . 1 1 . .
    H H13A 0.5743 0.1558 0.3506 0.049 Uiso calc R 1 1 . .
    H H13B 0.6456 0.1453 0.2591 0.049 Uiso calc R 1 1 . .
    C C14 0.5725(2) 0.06017(10) 0.2963(2) 0.0527(5) Uani d . 1 1 . .
    H H14A 0.6219 0.0345 0.2612 0.079 Uiso calc R 1 1 . .
    H H14B 0.4762 0.0641 0.2263 0.079 Uiso calc R 1 1 . .
    H H14C 0.5783 0.0388 0.3763 0.079 Uiso calc R 1 1 . .
    C C15 0.87815(18) 0.07822(9) 0.45773(18) 0.0420(4) Uani d . 1 1 . .
    H H15A 0.9655 0.0800 0.5444 0.050 Uiso calc R 1 1 . .
    H H15B 0.8402 0.0342 0.4487 0.050 Uiso calc R 1 1 . .
    C C16 0.9074(2) 0.09033(12) 0.3404(2) 0.0554(5) Uani d . 1 1 . .
    H H16A 0.8216 0.0880 0.2541 0.083 Uiso calc R 1 1 . .
    H H16B 0.9710 0.0575 0.3418 0.083 Uiso calc R 1 1 . .
    H H16C 0.9481 0.1332 0.3504 0.083 Uiso calc R 1 1 . .
    C C17 0.8343(2) 0.19556(10) 0.4964(2) 0.0514(5) Uani d . 1 1 . .
    H H17A 0.8565 0.2100 0.4259 0.062 Uiso calc R 1 1 . .
    H H17B 0.7625 0.2246 0.4930 0.062 Uiso calc R 1 1 . .
    C C18 0.9621(2) 0.20199(12) 0.6351(2) 0.0648(6) Uani d . 1 1 . .
    H H18A 0.9427 0.1854 0.7052 0.097 Uiso calc R 1 1 . .
    H H18B 0.9885 0.2475 0.6530 0.097 Uiso calc R 1 1 . .
    H H18C 1.0371 0.1772 0.6360 0.097 Uiso calc R 1 1 . .
    N N1 0.85117(16) 0.04632(8) 0.82617(16) 0.0453(4) Uani d . 1 1 . .
    N N2 1.21193(15) 0.18730(8) 1.16185(15) 0.0395(4) Uani d . 1 1 . .
    N N3 0.73551(15) 0.23498(7) 1.04510(15) 0.0397(4) Uani d . 1 1 . .
    N N4 0.40581(14) 0.10460(8) 0.81685(14) 0.0403(4) Uani d . 1 1 . .
    N N5 0.42801(14) 0.10512(7) 0.61771(14) 0.0373(4) Uani d . 1 1 . .
    N N6 0.77754(14) 0.12699(7) 0.46335(14) 0.0370(3) Uani d . 1 1 . .
    H H6 0.7634 0.1141 0.5343 0.044 Uiso calc R 1 1 . .
    O O1 0.77641(16) 0.00505(7) 0.83646(16) 0.0609(4) Uani d . 1 1 . .
    O O2 0.90781(17) 0.03998(8) 0.75520(16) 0.0690(5) Uani d . 1 1 . .
    O O3 1.29408(13) 0.15560(8) 1.14104(15) 0.0588(4) Uani d . 1 1 . .
    O O4 1.24725(14) 0.23153(8) 1.24621(15) 0.0605(4) Uani d . 1 1 . .
    O O5 0.77284(14) 0.25027(7) 1.16504(13) 0.0534(4) Uani d . 1 1 . .
    O O6 0.63133(14) 0.25617(7) 0.94531(14) 0.0532(4) Uani d . 1 1 . .
    O O7 0.59132(14) 0.12529(8) 1.02758(13) 0.0545(4) Uani d . 1 1 . .
    O O8 0.21962(12) 0.08442(7) 0.60642(13) 0.0507(4) Uani d . 1 1 . .
    O O9 0.63886(13) 0.11793(7) 0.62877(12) 0.0470(3) Uani d . 1 1 . .
loop_
    _atom_site_aniso_label
    _atom_site_aniso_U_11
    _atom_site_aniso_U_22
    _atom_site_aniso_U_33
    _atom_site_aniso_U_12
    _atom_site_aniso_U_13
    _atom_site_aniso_U_23
    C1 0.0351(9) 0.0377(9) 0.0296(9) -0.0007(7) 0.0159(7) -0.0015(7)
    C2 0.0339(9) 0.0426(10) 0.0369(9) 0.0050(7) 0.0209(8) 0.0019(8)
    C3 0.0277(8) 0.0425(10) 0.0299(8) 0.0000(7) 0.0137(7) 0.0021(7)
    C4 0.0359(9) 0.0407(10) 0.0294(9) -0.0018(7) 0.0160(7) -0.0026(7)
    C5 0.0326(9) 0.0397(10) 0.0303(9) 0.0024(7) 0.0183(7) 0.0007(7)
    C6 0.0331(9) 0.0404(9) 0.0245(8) -0.0003(7) 0.0160(7) 0.0039(7)
    C7 0.0305(9) 0.0446(10) 0.0288(9) -0.0012(7) 0.0147(7) 0.0001(7)
    C8 0.0336(9) 0.0498(11) 0.0305(9) -0.0024(8) 0.0161(8) -0.0021(7)
    C9 0.0310(10) 0.0413(10) 0.0356(9) 0.0009(7) 0.0143(8) -0.0021(7)
    C10 0.0328(9) 0.0406(10) 0.0301(9) -0.0002(7) 0.0157(8) 0.0008(7)
    C11 0.0449(12) 0.119(2) 0.0525(13) -0.0154(12) 0.0337(11) -0.0137(12)
    C12 0.0460(12) 0.0905(17) 0.0299(10) -0.0027(11) 0.0132(9) -0.0005(10)
    C13 0.0357(10) 0.0494(11) 0.0360(10) 0.0086(8) 0.0162(8) 0.0042(8)
    C14 0.0371(10) 0.0581(13) 0.0529(12) 0.0011(9) 0.0142(9) -0.0018(10)
    C15 0.0344(10) 0.0454(11) 0.0410(10) 0.0055(8) 0.0145(8) 0.0017(8)
    C16 0.0458(12) 0.0736(15) 0.0521(12) 0.0104(10) 0.0281(10) -0.0039(10)
    C17 0.0601(13) 0.0454(11) 0.0546(12) -0.0036(9) 0.0327(11) -0.0063(9)
    C18 0.0546(13) 0.0687(15) 0.0713(15) -0.0167(11) 0.0310(12) -0.0205(12)
    N1 0.0412(9) 0.0464(10) 0.0439(9) 0.0012(7) 0.0173(8) -0.0074(7)
    N2 0.0323(8) 0.0496(9) 0.0372(8) -0.0013(7) 0.0176(7) 0.0010(7)
    N3 0.0360(8) 0.0470(9) 0.0385(9) 0.0034(7) 0.0202(7) -0.0026(7)
    N4 0.0307(8) 0.0596(10) 0.0345(8) -0.0039(7) 0.0190(7) -0.0033(7)
    N5 0.0305(8) 0.0527(9) 0.0261(7) -0.0019(6) 0.0118(6) -0.0007(6)
    N6 0.0377(8) 0.0433(8) 0.0336(8) 0.0024(6) 0.0203(7) 0.0031(6)
    O1 0.0591(9) 0.0453(8) 0.0744(10) -0.0100(7) 0.0295(8) -0.0083(7)
    O2 0.0717(10) 0.0792(11) 0.0714(10) -0.0022(8) 0.0470(9) -0.0295(8)
    O3 0.0326(7) 0.0740(10) 0.0692(10) 0.0027(7) 0.0244(7) -0.0134(8)
    O4 0.0431(8) 0.0759(10) 0.0599(9) -0.0148(7) 0.0232(7) -0.0280(8)
    O5 0.0512(8) 0.0702(10) 0.0411(8) 0.0074(7) 0.0244(6) -0.0139(7)
    O6 0.0412(8) 0.0656(9) 0.0472(8) 0.0187(6) 0.0172(7) 0.0046(7)
    O7 0.0452(8) 0.0924(11) 0.0289(7) -0.0134(7) 0.0205(6) -0.0051(6)
    O8 0.0282(7) 0.0692(9) 0.0474(8) -0.0049(6) 0.0127(6) -0.0074(6)
    O9 0.0398(7) 0.0745(9) 0.0324(7) -0.0049(6) 0.0220(6) -0.0027(6)
_geom_special_details
;
All e.s.d.'s (except the e.s.d. in the dihedral angle between two l.s. planes)
are estimated using the full covariance matrix. The cell e.s.d.'s are taken
into account individually in the estimation of e.s.d.'s in distances, angles
and torsion angles; correlations between e.s.d.'s in cell parameters are only
used when they are defined by crystal symmetry. An approximate (isotropic)
treatment of cell e.s.d.'s is used for estimating e.s.d.'s involving l.s.
planes.
;
loop_
    _geom_bond_atom_site_label_1
    _geom_bond_atom_site_label_2
    _geom_bond_site_symmetry_2
    _geom_bond_distance
    _geom_bond_publ_flag
    C1 C2 . 1.368(2) ?
    C1 C6 . 1.410(2) ?
    C1 N1 . 1.477(2) ?
    C2 C3 . 1.376(2) ?
    C2 H2 . 0.9300 ?
    C3 C4 . 1.375(2) ?
    C3 N2 . 1.458(2) ?
    C4 C5 . 1.375(2) ?
    C4 H4 . 0.9300 ?
    C5 C6 . 1.408(2) ?
    C5 N3 . 1.476(2) ?
    C6 C7 . 1.454(2) ?
    C7 C10 . 1.403(2) ?
    C7 C8 . 1.413(2) ?
    C8 O7 . 1.231(2) ?
    C8 N4 . 1.398(2) ?
    C9 O8 . 1.216(2) ?
    C9 N4 . 1.367(2) ?
    C9 N5 . 1.379(2) ?
    C10 O9 . 1.246(2) ?
    C10 N5 . 1.403(2) ?
    C11 N4 . 1.461(2) ?
    C11 H11A . 0.9600 ?
    C11 H11B . 0.9600 ?
    C11 H11C . 0.9600 ?
    C12 N5 . 1.462(2) ?
    C12 H12A . 0.9600 ?
    C12 H12B . 0.9600 ?
    C12 H12C . 0.9600 ?
    C13 C14 . 1.496(3) ?
    C13 N6 . 1.503(2) ?
    C13 H13A . 0.9700 ?
    C13 H13B . 0.9700 ?
    C14 H14A . 0.9600 ?
    C14 H14B . 0.9600 ?
    C14 H14C . 0.9600 ?
    C15 C16 . 1.502(3) ?
    C15 N6 . 1.506(2) ?
    C15 H15A . 0.9700 ?
    C15 H15B . 0.9700 ?
    C16 H16A . 0.9600 ?
    C16 H16B . 0.9600 ?
    C16 H16C . 0.9600 ?
    C17 C18 . 1.494(3) ?
    C17 N6 . 1.496(2) ?
    C17 H17A . 0.9700 ?
    C17 H17B . 0.9700 ?
    C18 H18A . 0.9600 ?
    C18 H18B . 0.9600 ?
    C18 H18C . 0.9600 ?
    N1 O1 . 1.216(2) ?
    N1 O2 . 1.224(2) ?
    N2 O4 . 1.214(2) ?
    N2 O3 . 1.2174(19) ?
    N3 O6 . 1.2153(19) ?
    N3 O5 . 1.2231(19) ?
    N6 H6 . 0.9100 ?
loop_
    _geom_angle_atom_site_label_1
    _geom_angle_atom_site_label_2
    _geom_angle_atom_site_label_3
    _geom_angle_site_symmetry_1
    _geom_angle_site_symmetry_3
    _geom_angle
    _geom_angle_publ_flag
    C2 C1 C6 . . 124.81(16) ?
    C2 C1 N1 . . 114.05(15) ?
    C6 C1 N1 . . 120.89(15) ?
    C1 C2 C3 . . 118.09(15) ?
    C1 C2 H2 . . 121.0 ?
    C3 C2 H2 . . 121.0 ?
    C4 C3 C2 . . 121.56(15) ?
    C4 C3 N2 . . 119.27(15) ?
    C2 C3 N2 . . 119.16(15) ?
    C3 C4 C5 . . 118.02(16) ?
    C3 C4 H4 . . 121.0 ?
    C5 C4 H4 . . 121.0 ?
    C4 C5 C6 . . 124.66(15) ?
    C4 C5 N3 . . 113.74(15) ?
    C6 C5 N3 . . 121.49(14) ?
    C5 C6 C1 . . 112.77(15) ?
    C5 C6 C7 . . 124.26(15) ?
    C1 C6 C7 . . 122.98(15) ?
    C10 C7 C8 . . 121.86(15) ?
    C10 C7 C6 . . 119.90(15) ?
    C8 C7 C6 . . 118.23(15) ?
    O7 C8 N4 . . 118.59(15) ?
    O7 C8 C7 . . 124.97(16) ?
    N4 C8 C7 . . 116.41(15) ?
    O8 C9 N4 . . 122.11(16) ?
    O8 C9 N5 . . 121.55(16) ?
    N4 C9 N5 . . 116.33(15) ?
    O9 C10 C7 . . 125.81(16) ?
    O9 C10 N5 . . 117.82(15) ?
    C7 C10 N5 . . 116.35(15) ?
    N4 C11 H11A . . 109.5 ?
    N4 C11 H11B . . 109.5 ?
    H11A C11 H11B . . 109.5 ?
    N4 C11 H11C . . 109.5 ?
    H11A C11 H11C . . 109.5 ?
    H11B C11 H11C . . 109.5 ?
    N5 C12 H12A . . 109.5 ?
    N5 C12 H12B . . 109.5 ?
    H12A C12 H12B . . 109.5 ?
    N5 C12 H12C . . 109.5 ?
    H12A C12 H12C . . 109.5 ?
    H12B C12 H12C . . 109.5 ?
    C14 C13 N6 . . 112.98(15) ?
    C14 C13 H13A . . 109.0 ?
    N6 C13 H13A . . 109.0 ?
    C14 C13 H13B . . 109.0 ?
    N6 C13 H13B . . 109.0 ?
    H13A C13 H13B . . 107.8 ?
    C13 C14 H14A . . 109.5 ?
    C13 C14 H14B . . 109.5 ?
    H14A C14 H14B . . 109.5 ?
    C13 C14 H14C . . 109.5 ?
    H14A C14 H14C . . 109.5 ?
    H14B C14 H14C . . 109.5 ?
    C16 C15 N6 . . 113.47(15) ?
    C16 C15 H15A . . 108.9 ?
    N6 C15 H15A . . 108.9 ?
    C16 C15 H15B . . 108.9 ?
    N6 C15 H15B . . 108.9 ?
    H15A C15 H15B . . 107.7 ?
    C15 C16 H16A . . 109.5 ?
    C15 C16 H16B . . 109.5 ?
    H16A C16 H16B . . 109.5 ?
    C15 C16 H16C . . 109.5 ?
    H16A C16 H16C . . 109.5 ?
    H16B C16 H16C . . 109.5 ?
    C18 C17 N6 . . 113.69(18) ?
    C18 C17 H17A . . 108.8 ?
    N6 C17 H17A . . 108.8 ?
    C18 C17 H17B . . 108.8 ?
    N6 C17 H17B . . 108.8 ?
    H17A C17 H17B . . 107.7 ?
    C17 C18 H18A . . 109.5 ?
    C17 C18 H18B . . 109.5 ?
    H18A C18 H18B . . 109.5 ?
    C17 C18 H18C . . 109.5 ?
    H18A C18 H18C . . 109.5 ?
    H18B C18 H18C . . 109.5 ?
    O1 N1 O2 . . 124.41(17) ?
    O1 N1 C1 . . 118.11(16) ?
    O2 N1 C1 . . 117.37(16) ?
    O4 N2 O3 . . 123.31(15) ?
    O4 N2 C3 . . 118.63(15) ?
    O3 N2 C3 . . 118.05(15) ?
    O6 N3 O5 . . 124.33(15) ?
    O6 N3 C5 . . 119.06(14) ?
    O5 N3 C5 . . 116.51(14) ?
    C9 N4 C8 . . 124.58(14) ?
    C9 N4 C11 . . 117.14(15) ?
    C8 N4 C11 . . 118.28(15) ?
    C9 N5 C10 . . 124.20(14) ?
    C9 N5 C12 . . 116.65(15) ?
    C10 N5 C12 . . 119.06(15) ?
    C17 N6 C13 . . 109.94(14) ?
    C17 N6 C15 . . 113.33(14) ?
    C13 N6 C15 . . 113.64(14) ?
    C17 N6 H6 . . 106.5 ?
    C13 N6 H6 . . 106.5 ?
    C15 N6 H6 . . 106.5 ?
loop_
    _geom_torsion_atom_site_label_1
    _geom_torsion_atom_site_label_2
    _geom_torsion_atom_site_label_3
    _geom_torsion_atom_site_label_4
    _geom_torsion_site_symmetry_1
    _geom_torsion_site_symmetry_2
    _geom_torsion_site_symmetry_3
    _geom_torsion_site_symmetry_4
    _geom_torsion
    _geom_torsion_publ_flag
    C6 C1 C2 C3 . . . . 2.7(3) ?
    N1 C1 C2 C3 . . . . -171.73(15) ?
    C1 C2 C3 C4 . . . . 0.2(3) ?
    C1 C2 C3 N2 . . . . 179.31(15) ?
    C2 C3 C4 C5 . . . . -2.3(3) ?
    N2 C3 C4 C5 . . . . 178.59(15) ?
    C3 C4 C5 C6 . . . . 1.8(3) ?
    C3 C4 C5 N3 . . . . -174.45(15) ?
    C4 C5 C6 C1 . . . . 0.7(2) ?
    N3 C5 C6 C1 . . . . 176.70(14) ?
    C4 C5 C6 C7 . . . . -179.45(16) ?
    N3 C5 C6 C7 . . . . -3.4(2) ?
    C2 C1 C6 C5 . . . . -3.0(2) ?
    N1 C1 C6 C5 . . . . 171.01(15) ?
    C2 C1 C6 C7 . . . . 177.13(16) ?
    N1 C1 C6 C7 . . . . -8.8(2) ?
    C5 C6 C7 C10 . . . . 134.21(17) ?
    C1 C6 C7 C10 . . . . -46.0(2) ?
    C5 C6 C7 C8 . . . . -46.9(2) ?
    C1 C6 C7 C8 . . . . 132.98(18) ?
    C10 C7 C8 O7 . . . . 177.32(18) ?
    C6 C7 C8 O7 . . . . -1.6(3) ?
    C10 C7 C8 N4 . . . . -0.7(3) ?
    C6 C7 C8 N4 . . . . -179.65(16) ?
    C8 C7 C10 O9 . . . . -177.38(17) ?
    C6 C7 C10 O9 . . . . 1.5(3) ?
    C8 C7 C10 N5 . . . . 4.7(2) ?
    C6 C7 C10 N5 . . . . -176.45(15) ?
    C2 C1 N1 O1 . . . . 129.19(17) ?
    C6 C1 N1 O1 . . . . -45.4(2) ?
    C2 C1 N1 O2 . . . . -47.2(2) ?
    C6 C1 N1 O2 . . . . 138.16(18) ?
    C4 C3 N2 O4 . . . . -0.7(2) ?
    C2 C3 N2 O4 . . . . -179.81(16) ?
    C4 C3 N2 O3 . . . . 179.52(16) ?
    C2 C3 N2 O3 . . . . 0.4(2) ?
    C4 C5 N3 O6 . . . . 135.01(17) ?
    C6 C5 N3 O6 . . . . -41.4(2) ?
    C4 C5 N3 O5 . . . . -41.5(2) ?
    C6 C5 N3 O5 . . . . 142.10(16) ?
    O8 C9 N4 C8 . . . . -179.90(17) ?
    N5 C9 N4 C8 . . . . 1.0(3) ?
    O8 C9 N4 C11 . . . . 0.8(3) ?
    N5 C9 N4 C11 . . . . -178.25(18) ?
    O7 C8 N4 C9 . . . . 179.50(17) ?
    C7 C8 N4 C9 . . . . -2.3(3) ?
    O7 C8 N4 C11 . . . . -1.2(3) ?
    C7 C8 N4 C11 . . . . 176.98(18) ?
    O8 C9 N5 C10 . . . . -175.62(17) ?
    N4 C9 N5 C10 . . . . 3.4(2) ?
    O8 C9 N5 C12 . . . . 0.7(3) ?
    N4 C9 N5 C12 . . . . 179.73(17) ?
    O9 C10 N5 C9 . . . . 175.68(16) ?
    C7 C10 N5 C9 . . . . -6.2(2) ?
    O9 C10 N5 C12 . . . . -0.5(2) ?
    C7 C10 N5 C12 . . . . 177.61(17) ?
    C18 C17 N6 C13 . . . . 169.79(16) ?
    C18 C17 N6 C15 . . . . -61.8(2) ?
    C14 C13 N6 C17 . . . . -179.66(16) ?
    C14 C13 N6 C15 . . . . 52.1(2) ?
    C16 C15 N6 C17 . . . . -66.4(2) ?
    C16 C15 N6 C13 . . . . 60.1(2) ?
loop_
    _geom_hbond_atom_site_label_D
    _geom_hbond_atom_site_label_H
    _geom_hbond_atom_site_label_A
    _geom_hbond_site_symmetry_A
    _geom_hbond_distance_DH
    _geom_hbond_distance_HA
    _geom_hbond_distance_DA
    _geom_hbond_angle_DHA
    N6 H6 O9 . 0.91 2.09 2.903(2) 148.2
    C13 H13B O7 1_554 0.97 2.37 3.195(3) 143
    C14 H14B O3 1_454 0.96 2.55 3.301(3) 136
    C15 H15A O8 1_655 0.97 2.52 3.275(3) 134
    C15 H15B O8 3_656 0.97 2.49 3.437(3) 165
