# Supplementary material for: Triethyl­ammonium 1,3-dimethyl-5-(2,4,6-trinitro­phenyl)barbiturate
Source: Acta Crystallogr Sect E Struct Rep Online. 2012 Jul 10;68(Pt 8):o2395. doi: 10.1107/S1600536812030450 (PMC3414319; doi:10.1107/S1600536812030450)
Supplement: Supplementary file 2 [file e-68-o2395-Isup2.hkl]

# 
# h,k,l, Fc-squared, Fo-squared, sigma(Fo-squared) and status flag 
# 
data_I
_shelx_title ' RAJAMANIKR2a in P2(1)/n' 
_shelx_refln_list_code          4 
_shelx_F_calc_maximum      194.90 
_exptl_crystal_F_000       984.00 
_reflns_d_resolution_high  0.8409 
 
loop_ 
 _symmetry_equiv_pos_as_xyz 
 'x, y, z' 
 '-x+1/2, y+1/2, -z+1/2' 
 '-x, -y, -z' 
 'x-1/2, -y-1/2, z-1/2' 
 
_cell_length_a    10.9670 
_cell_length_b    20.3010 
_cell_length_c    11.0720 
_cell_angle_alpha  90.000 
_cell_angle_beta  119.268 
_cell_angle_gamma  90.000 
 
_shelx_F_squared_multiplier     1.000 
 
loop_ 
 _refln_index_h 
 _refln_index_k 
 _refln_index_l 
 _refln_F_squared_calc 
 _refln_F_squared_meas 
 _refln_F_squared_sigma 
 _refln_observed_status 
   2   0   0    10681.05    11195.21    118.14 o 
   4   0   0     1141.26     1236.06     19.47 o 
   6   0   0     3108.59     3312.89     56.71 o 
   8   0   0      193.77      198.91      7.88 o 
  10   0   0       92.39       93.95     12.90 o 
   1   1   0      752.03      612.35     21.45 o 
   2   1   0      958.63      796.18      7.13 o 
   3   1   0       16.33       22.02      1.25 o 
   4   1   0     1670.27     1697.37     17.16 o 
   5   1   0     2409.00     2703.39     28.48 o 
   6   1   0      519.28      476.09      8.13 o 
   7   1   0      111.37      106.06      3.66 o 
   8   1   0        0.33       -0.21      2.15 o 
   9   1   0      516.09      448.75     10.22 o 
  10   1   0       28.13       39.66      7.14 o 
  11   1   0       50.70       55.22      8.29 o 
   1   2   0     4871.02     4789.58     44.84 o 
   2   2   0     3272.86     3209.26     27.56 o 
   3   2   0    10262.06    10630.02     89.26 o 
   4   2   0     5687.61     5847.27     55.26 o 
   5   2   0      463.69      538.01      7.01 o 
   6   2   0        9.45        4.76      2.36 o 
   7   2   0      480.24      457.13      8.51 o 
   8   2   0       45.66       45.20      6.10 o 
   9   2   0      316.65      250.43      7.97 o 
  10   2   0       73.40       84.02      8.73 o 
  11   2   0        0.24        4.84      5.85 o 
   1   3   0      335.75      369.68      4.13 o 
   2   3   0     5514.66     5221.16     48.88 o 
   3   3   0     3205.31     3377.86     29.23 o 
   4   3   0      681.56      646.37      7.77 o 
   5   3   0     1698.51     2011.19     20.62 o 
   6   3   0     1244.37     1250.62     17.10 o 
   7   3   0       11.50       14.53      2.51 o 
   8   3   0      222.33      201.06      6.46 o 
   9   3   0       29.18       29.53      4.61 o 
  10   3   0        0.77        9.77      5.58 o 
  11   3   0        0.01        2.90      5.84 o 
   0   4   0    37987.00    38839.18    657.81 o 
   1   4   0       52.07       46.11      1.60 o 
   2   4   0     4223.54     4192.02     39.53 o 
   3   4   0     1188.59     1243.86     12.32 o 
   4   4   0     6566.81     6992.35     69.83 o 
   5   4   0       36.00       30.63      2.05 o 
   6   4   0       14.52       20.17      2.36 o 
   7   4   0      578.78      591.37     10.21 o 
   8   4   0      170.09      162.37      6.05 o 
   9   4   0       72.90       54.16      4.44 o 
  10   4   0       70.00       68.29     10.01 o 
  11   4   0        4.01        1.17      5.87 o 
   1   5   0    25317.14    25890.89    239.49 o 
   2   5   0     4496.58     4484.80     42.35 o 
   3   5   0     2887.76     2827.37     36.15 o 
   4   5   0     2151.96     2290.15     24.34 o 
   5   5   0      237.20      269.25      5.60 o 
   6   5   0      679.24      612.00      9.36 o 
   7   5   0        9.94        3.10      3.01 o 
   8   5   0      401.33      400.75      9.42 o 
   9   5   0      819.20      778.71     14.74 o 
  10   5   0       11.22        4.93      4.32 o 
  11   5   0        0.01       -7.67      6.19 o 
   0   6   0    20588.59    20307.93    296.72 o 
   1   6   0       75.09       74.71      1.76 o 
   2   6   0       46.62       32.43      1.29 o 
   3   6   0      653.94      679.78      8.42 o 
   4   6   0     1430.36     1501.20     16.73 o 
   5   6   0        0.55        2.36      1.78 o 
   6   6   0      558.02      535.98      8.64 o 
   7   6   0      923.83      905.00     13.01 o 
   8   6   0      663.41      691.37     13.24 o 
   9   6   0       18.97       11.11      3.47 o 
  10   6   0       31.55       37.00      6.84 o 
  11   6   0       10.06       14.23      6.69 o 
   1   7   0     5504.46     5471.58     51.51 o 
   2   7   0     1154.39     1129.01     12.84 o 
   3   7   0      950.58     1032.09     13.38 o 
   4   7   0       72.81      105.19      3.54 o 
   5   7   0      274.75      312.86      6.40 o 
   6   7   0      144.63      113.73      4.18 o 
   7   7   0      245.28      239.28      7.13 o 
   8   7   0      520.59      502.44     11.00 o 
   9   7   0        0.72       -3.20      2.68 o 
  10   7   0      119.84      120.32      7.98 o 
   0   8   0    12144.22    12652.77    242.73 o 
   1   8   0     1800.91     1784.95     20.60 o 
   2   8   0     1505.09     1536.55     20.09 o 
   3   8   0      100.77       96.51      2.70 o 
   4   8   0       34.47       31.06      2.01 o 
   5   8   0       82.60       85.91      3.02 o 
   6   8   0     1046.01     1060.71     14.37 o 
   7   8   0       62.85       67.07      3.53 o 
   8   8   0      724.82      752.05     12.15 o 
   9   8   0        0.28        1.43      3.23 o 
  10   8   0       12.01       19.04      5.12 o 
   1   9   0     2670.06     2579.28     34.28 o 
   2   9   0     5461.33     5464.03     69.22 o 
   3   9   0      889.20      899.36     13.61 o 
   4   9   0     1130.41     1183.43     14.81 o 
   5   9   0     1515.28     1635.84     19.90 o 
   6   9   0     1743.32     1737.15     23.83 o 
   7   9   0       20.19       26.69      3.01 o 
   8   9   0     1163.99     1194.74     16.94 o 
   9   9   0      130.89      125.17      6.80 o 
  10   9   0       16.63       19.86      7.34 o 
   0  10   0     2025.09     2064.94     44.45 o 
   1  10   0     5429.21     5305.61     76.13 o 
   2  10   0      568.79      589.46      9.61 o 
   3  10   0        4.08        1.96      1.34 o 
   4  10   0      272.40      322.00      5.90 o 
   5  10   0      208.88      243.14      5.60 o 
   6  10   0      128.94      123.63      4.64 o 
   7  10   0       40.42       40.39      3.44 o 
   8  10   0      102.78       94.34      4.50 o 
   9  10   0        0.33        1.80      3.55 o 
  10  10   0        4.33        4.60      5.94 o 
   1  11   0      285.20      322.22      8.67 o 
   2  11   0      232.31      279.00      8.10 o 
   3  11   0      109.66      106.79      3.82 o 
   4  11   0      107.42       93.09      3.48 o 
   5  11   0        3.32        2.90      1.81 o 
   6  11   0       13.06        5.19      2.34 o 
   7  11   0      222.72      230.86      6.72 o 
   8  11   0        0.00        0.34      2.60 o 
   9  11   0       70.32       67.91      5.17 o 
  10  11   0       42.53       55.98      6.84 o 
   0  12   0      591.90      631.39     17.28 o 
   1  12   0       28.45       23.68      2.75 o 
   2  12   0     2184.51     1998.08     31.44 o 
   3  12   0       31.74       22.70      1.99 o 
   4  12   0      450.04      414.62      7.69 o 
   5  12   0      102.35       89.63      3.82 o 
   6  12   0      106.57       97.46      4.32 o 
   7  12   0        9.35        4.18      2.78 o 
   8  12   0        0.02       -3.49      2.67 o 
   9  12   0       42.20       40.79      4.62 o 
   1  13   0       84.36       74.08      5.13 o 
   2  13   0      544.17      526.65     11.31 o 
   3  13   0        0.09       -2.75      1.83 o 
   4  13   0       87.60       96.79      3.76 o 
   5  13   0      804.01      803.39     13.94 o 
   6  13   0      305.70      286.80      7.71 o 
   7  13   0        7.56        6.06      2.84 o 
   8  13   0        0.13       -3.22      2.93 o 
   9  13   0        5.85        9.38      3.65 o 
   0  14   0     1756.87     1800.11     41.21 o 
   1  14   0     3240.69     3194.28     48.38 o 
   2  14   0      144.97      140.08      6.82 o 
   3  14   0      497.73      504.95     13.21 o 
   4  14   0      789.71      823.50     12.70 o 
   5  14   0       89.26       90.00      4.42 o 
   6  14   0       16.47       10.34      2.97 o 
   7  14   0       78.86       74.56      4.36 o 
   8  14   0        2.43       -4.38      3.21 o 
   9  14   0       20.08        8.40      4.48 o 
   2  15   0      535.06      486.90     14.32 o 
   3  15   0       86.95       91.87      4.53 o 
   4  15   0      179.26      202.81      7.51 o 
   5  15   0      843.58      801.85     14.19 o 
   6  15   0        6.51        7.19      2.92 o 
   7  15   0       71.22       78.08      4.53 o 
   8  15   0        1.00        1.15      4.37 o 
   0  16   0     1165.79     1121.74     28.90 o 
   1  16   0      124.17      148.85      5.64 o 
   2  16   0       32.84       35.20      3.83 o 
   3  16   0       25.13       26.12      4.10 o 
   4  16   0       15.47       17.24      3.64 o 
   5  16   0       48.01       55.04      3.89 o 
   6  16   0        0.06        0.62      3.38 o 
   7  16   0       26.95       28.53      4.80 o 
   8  16   0       27.67       30.49      5.82 o 
   1  17   0      301.71      303.43      7.97 o 
   2  17   0      552.67      547.55     10.48 o 
   3  17   0        8.50        8.37      3.35 o 
   4  17   0       52.84       40.32      4.51 o 
   5  17   0      144.57      137.75      6.95 o 
   6  17   0      129.21      134.64      7.15 o 
   7  17   0       32.51       29.29     10.00 o 
   8  17   0        0.95       -3.94      4.63 o 
   0  18   0        0.30        0.44      4.28 o 
   1  18   0      282.25      271.04      8.75 o 
   2  18   0      266.91      266.55      6.84 o 
   3  18   0        2.54        4.92      2.72 o 
   4  18   0       14.38       11.64      3.72 o 
   5  18   0       18.91       20.16      4.24 o 
   6  18   0       92.63       72.58      5.97 o 
   7  18   0       36.82       30.88      6.16 o 
   1  19   0       25.63       30.13      5.61 o 
   2  19   0      814.31      810.14     17.18 o 
   3  19   0       56.07       52.62      4.99 o 
   4  19   0       60.53       53.93      5.26 o 
   5  19   0       19.60       13.92      4.26 o 
   6  19   0       14.93       11.07      7.17 o 
   7  19   0       74.58       74.45      7.94 o 
   0  20   0       61.04       58.56      7.23 o 
   1  20   0        0.10       -1.71      3.19 o 
   2  20   0       26.21       40.86      4.76 o 
   3  20   0        0.88       -0.13      3.58 o 
   4  20   0        9.71        2.30      3.92 o 
   5  20   0        9.07        6.98      4.17 o 
   6  20   0       23.65       37.28      7.57 o 
   1  21   0       42.80       38.06      4.80 o 
   2  21   0      100.22      124.78      9.24 o 
   3  21   0      152.86      176.55      8.27 o 
   4  21   0        0.63       -4.93      3.64 o 
   5  21   0        0.05       -1.06      5.55 o 
   0  22   0        0.03      -11.03      7.56 o 
   1  22   0       15.54       15.93      4.37 o 
   2  22   0      226.60      222.77      9.25 o 
   3  22   0       64.90       64.43      6.29 o 
   4  22   0        2.68        2.39      5.00 o 
   1  23   0       12.03        5.07      4.15 o 
   2  23   0      104.60       97.45      6.95 o 
   3  23   0        8.76       10.43      5.49 o 
   0  24   0       44.99       52.01      8.33 o 
   1  24   0        4.50       -2.37      4.09 o 
 -11   0   1        7.57        6.08      8.08 o 
  -9   0   1       12.67        0.15      4.92 o 
  -7   0   1      158.07      141.51      5.25 o 
  -5   0   1        8.39       19.83      2.84 o 
  -3   0   1       23.32       31.06      2.27 o 
  -1   0   1     3387.59     2374.71    115.68 o 
   1   0   1      935.45      925.09     11.25 o 
   3   0   1     1521.99     1554.68     25.66 o 
   5   0   1        0.29       -1.49      1.88 o 
   7   0   1      289.81      251.65      8.61 o 
   9   0   1      632.14      603.09     16.19 o 
 -11   1   1       14.02       13.97      6.28 o 
 -10   1   1        6.11        6.31      3.83 o 
  -9   1   1       72.45       70.25      4.28 o 
  -8   1   1      184.21      173.20      5.62 o 
  -7   1   1      588.23      564.88      9.52 o 
  -6   1   1       26.85       25.05      1.74 o 
  -5   1   1       72.51       90.81      2.63 o 
  -4   1   1     1197.89     1266.49     11.93 o 
  -3   1   1      575.48      593.81      6.32 o 
  -2   1   1     6866.92     6929.11     58.19 o 
  -1   1   1     6580.64     5821.06     96.93 o 
   0   1   1        3.71        4.29      0.79 o 
   1   1   1      382.78      321.13      3.14 o 
   2   1   1     2410.87     2294.06     19.08 o 
   3   1   1      341.53      376.29      4.34 o 
   4   1   1      112.49       71.97      3.96 o 
   5   1   1       47.02       51.07      2.22 o 
   6   1   1       23.09       34.50      2.53 o 
   7   1   1      101.53      108.69      4.23 o 
   8   1   1        7.80        9.45      2.52 o 
   9   1   1      139.48      119.86      6.43 o 
  10   1   1      155.08      153.64     11.21 o 
 -11   2   1       11.15       15.19     14.79 o 
 -10   2   1       59.87       54.94      5.29 o 
  -9   2   1       35.34       34.27      4.61 o 
  -8   2   1       29.93       18.63      2.84 o 
  -7   2   1      137.21      118.83      4.18 o 
  -6   2   1       15.08       16.50      1.56 o 
  -5   2   1      599.31      617.39      8.33 o 
  -4   2   1      826.47      898.85      9.35 o 
  -3   2   1     1166.66     1120.79     10.44 o 
  -2   2   1     4018.99     3797.23     33.85 o 
  -1   2   1       48.12       55.93      1.12 o 
   0   2   1     5694.31     5666.85     45.99 o 
   1   2   1      737.46      717.13      6.08 o 
   2   2   1      211.66      180.59      2.42 o 
   3   2   1      367.48      284.34      3.76 o 
   4   2   1     7483.04     8184.21     76.93 o 
   5   2   1        0.23       -0.16      1.30 o 
   6   2   1       14.41       30.76      2.47 o 
   7   2   1       96.61       90.34      3.58 o 
   8   2   1        1.18       -3.31      2.21 o 
   9   2   1       17.21       22.89      4.09 o 
  10   2   1       13.65       17.42      6.56 o 
 -11   3   1       26.51       29.53      7.44 o 
 -10   3   1       35.13       30.88      4.69 o 
  -9   3   1      624.77      646.19     12.64 o 
  -8   3   1       96.56       97.15      4.53 o 
  -7   3   1      160.93      181.24      5.77 o 
  -6   3   1      151.89      140.99      4.14 o 
  -5   3   1      671.75      748.30      9.79 o 
  -4   3   1      503.73      525.29      5.82 o 
  -3   3   1      861.70      747.15      7.75 o 
  -2   3   1      125.83      147.34      2.20 o 
  -1   3   1      217.97      164.13      2.33 o 
   0   3   1     2637.55     2574.86     20.95 o 
   1   3   1     2630.49     2454.86     18.58 o 
   2   3   1     2735.28     2902.60     24.98 o 
   3   3   1       11.87       10.49      1.08 o 
   4   3   1       96.53       86.38      3.16 o 
   5   3   1      549.36      669.27      8.38 o 
   6   3   1       52.46       46.42      2.87 o 
   7   3   1        0.56        0.25      2.75 o 
   8   3   1       65.21       77.83      4.08 o 
   9   3   1       27.62       30.63      4.30 o 
  10   3   1       51.06       47.57      8.41 o 
 -11   4   1        1.91        6.38      6.07 o 
 -10   4   1        1.09        3.01      3.76 o 
  -9   4   1       13.00       11.98      4.60 o 
  -8   4   1       61.24       58.92      3.80 o 
  -7   4   1     2280.10     2193.09     28.17 o 
  -6   4   1      348.03      325.73      6.46 o 
  -5   4   1      663.46      618.68      8.04 o 
  -4   4   1       58.33       53.60      2.01 o 
  -3   4   1      190.67      191.73      3.00 o 
  -2   4   1     4365.03     4227.86     37.70 o 
  -1   4   1      236.09      238.44      3.25 o 
   0   4   1    13794.73    13504.34    107.69 o 
   1   4   1     3800.68     3611.07     29.26 o 
   2   4   1     3472.81     3538.49     30.33 o 
   3   4   1        3.39        4.21      1.00 o 
   4   4   1        4.17        6.52      1.27 o 
   5   4   1      298.60      319.85      4.90 o 
   6   4   1      120.94      110.80      3.54 o 
   7   4   1      365.28      349.61      6.99 o 
   8   4   1       87.01       70.17      4.01 o 
   9   4   1       69.92       63.70      5.29 o 
  10   4   1        5.45        8.20      6.23 o 
 -11   5   1        0.31       -7.76     12.19 o 
 -10   5   1       32.20       40.10      4.34 o 
  -9   5   1      428.36      466.11     10.51 o 
  -8   5   1      111.71      127.19      6.33 o 
  -7   5   1        6.38        8.30      2.21 o 
  -6   5   1       70.59       68.13      2.88 o 
  -5   5   1     1436.51     1628.69     21.06 o 
  -4   5   1       74.37       64.83      2.25 o 
  -3   5   1     2650.93     2737.38     26.89 o 
  -2   5   1     1612.36     1401.71     14.12 o 
  -1   5   1      403.83      383.69      4.88 o 
   0   5   1     5085.76     4761.60     42.22 o 
   1   5   1    11770.41    11549.26     91.91 o 
   2   5   1     4804.94     4696.96     38.22 o 
   3   5   1      910.02      751.76      8.56 o 
   4   5   1      331.52      371.54      5.37 o 
   5   5   1      396.28      418.91      6.18 o 
   6   5   1      606.87      651.34      9.27 o 
   7   5   1       10.54       11.62      2.45 o 
   8   5   1       65.52       86.43      4.38 o 
   9   5   1        0.01       -1.42      3.33 o 
  10   5   1      201.16      182.98      9.86 o 
 -11   6   1        3.15       11.70      6.20 o 
 -10   6   1       38.12       37.76      4.16 o 
  -9   6   1       64.67       64.38      4.53 o 
  -8   6   1       60.68       65.56      4.43 o 
  -7   6   1      157.92      174.79      5.20 o 
  -6   6   1       20.75       18.34      2.03 o 
  -5   6   1     1166.64     1236.42     18.77 o 
  -4   6   1     1821.97     1708.42     23.67 o 
  -3   6   1     1897.98     1962.15     23.31 o 
  -2   6   1      314.68      289.88      4.10 o 
  -1   6   1    13853.53    13678.89    134.40 o 
   0   6   1     4834.79     4985.42     44.27 o 
   1   6   1     4136.86     3961.68     32.23 o 
   2   6   1      190.48      190.85      3.18 o 
   3   6   1        0.16       -1.10      0.92 o 
   4   6   1      600.10      636.70      9.17 o 
   5   6   1      443.29      420.44      7.08 o 
   6   6   1      389.37      410.78      7.40 o 
   7   6   1      104.51       99.79      4.02 o 
   8   6   1      103.89       88.05      4.62 o 
   9   6   1      453.84      450.87     14.13 o 
  10   6   1        0.02        4.55      4.38 o 
 -11   7   1        0.14        5.75     10.71 o 
 -10   7   1      100.48       92.58      5.54 o 
  -9   7   1       24.56       20.31      3.61 o 
  -8   7   1       47.71       48.06      3.97 o 
  -7   7   1      398.90      382.49      7.32 o 
  -6   7   1      104.75      126.18      4.34 o 
  -5   7   1      126.93      142.37      4.72 o 
  -4   7   1      149.68      129.49      3.81 o 
  -3   7   1      406.20      331.43      6.44 o 
  -2   7   1      367.44      358.36      4.89 o 
  -1   7   1    21189.37    21383.66    209.44 o 
   0   7   1     4849.73     5185.50     46.13 o 
   1   7   1     1377.80     1380.85     12.59 o 
   2   7   1      437.13      390.65      5.13 o 
   3   7   1     1622.46     1716.81     16.65 o 
   4   7   1        3.21        4.44      1.27 o 
   5   7   1     1106.72     1166.22     15.03 o 
   6   7   1       99.16      105.27      3.87 o 
   7   7   1       15.71       23.79      2.80 o 
   8   7   1       22.92       10.41      3.28 o 
   9   7   1       18.10       14.47      4.15 o 
  10   7   1        7.16       12.86      5.23 o 
 -11   8   1        8.42       23.65      7.63 o 
 -10   8   1       42.22       39.66      4.90 o 
  -9   8   1      102.90       95.87      5.30 o 
  -8   8   1      421.11      413.42      9.77 o 
  -7   8   1       51.10       55.40      3.46 o 
  -6   8   1       72.55       55.76      3.11 o 
  -5   8   1      123.44      131.05      6.95 o 
  -4   8   1      259.48      275.79      6.80 o 
  -3   8   1       85.01       89.43      3.52 o 
  -2   8   1      743.05      694.24      9.19 o 
  -1   8   1       32.10       28.76      1.99 o 
   0   8   1      460.52      508.42      7.70 o 
   1   8   1      199.35      225.16      3.47 o 
   2   8   1       94.68       98.40      2.48 o 
   3   8   1        8.81       15.59      1.39 o 
   4   8   1       23.25       33.16      2.14 o 
   5   8   1       13.68       13.11      2.00 o 
   6   8   1       20.72       18.63      2.40 o 
   7   8   1      195.04      189.24      6.49 o 
   8   8   1      163.62      159.83      6.60 o 
   9   8   1        0.07       -1.56      3.59 o 
  10   8   1        0.89        5.67      4.92 o 
 -11   9   1       41.59       46.98      8.43 o 
 -10   9   1       96.07      102.13      8.67 o 
  -9   9   1        5.03        3.84      3.15 o 
  -8   9   1        2.19       -1.69      2.63 o 
  -7   9   1      187.60      180.50      6.23 o 
  -6   9   1       12.96       14.94      2.30 o 
  -5   9   1       48.47       46.22      3.13 o 
  -4   9   1       95.92       95.10      4.32 o 
  -3   9   1     1664.26     1494.73     21.23 o 
  -2   9   1      106.51       99.48      3.53 o 
  -1   9   1       16.25       12.47      1.54 o 
   0   9   1       70.27       49.04      2.53 o 
   1   9   1     2003.20     1984.75     20.85 o 
   2   9   1     1160.64     1096.84     14.07 o 
   3   9   1        3.20        4.54      1.27 o 
   4   9   1     1080.35     1018.56     12.41 o 
   5   9   1        4.04        3.86      1.83 o 
   6   9   1       74.39       75.47      3.80 o 
   7   9   1      206.55      204.98      6.30 o 
   8   9   1      235.76      219.70      7.94 o 
   9   9   1        8.65        2.52      3.82 o 
  10   9   1       12.07       -0.39      4.93 o 
 -10  10   1       23.71       27.07      4.68 o 
  -9  10   1       39.87       47.68      4.06 o 
  -8  10   1      293.11      294.61      7.71 o 
  -7  10   1       55.98       51.46      3.92 o 
  -6  10   1      321.36      311.69      7.78 o 
  -5  10   1      196.67      192.31      6.50 o 
  -4  10   1      792.43      837.63     13.68 o 
  -3  10   1     1351.99     1228.34     16.17 o 
  -2  10   1      378.08      293.66      6.30 o 
  -1  10   1        8.19        2.61      1.75 o 
   0  10   1     1347.64     1458.26     23.67 o 
   1  10   1     1023.27     1060.19     12.04 o 
   2  10   1      864.55      949.34     14.97 o 
   3  10   1       89.69       79.12      2.76 o 
   4  10   1      405.25      391.84      6.39 o 
   5  10   1      229.47      239.49      5.52 o 
   6  10   1      816.51      793.71     12.90 o 
   7  10   1       65.75       75.12      4.26 o 
   8  10   1        8.02        7.18      3.68 o 
   9  10   1        2.37        2.18      3.73 o 
 -10  11   1        2.00        4.66      3.96 o 
  -9  11   1      168.68      163.42      6.31 o 
  -8  11   1       50.84       49.33      3.59 o 
  -7  11   1       42.10       37.44      3.39 o 
  -6  11   1      329.56      316.31      7.07 o 
  -5  11   1        2.77        2.96      1.65 o 
  -4  11   1       70.70       55.62      2.77 o 
  -3  11   1      580.72      602.63      9.26 o 
  -2  11   1       92.55      108.53      4.06 o 
  -1  11   1      161.55      119.90      4.67 o 
   0  11   1      319.19      328.65      6.31 o 
   1  11   1     1213.76     1275.58     16.62 o 
   2  11   1        6.32       11.91      2.81 o 
   3  11   1      986.24     1001.36     13.99 o 
   4  11   1        0.99        0.36      1.62 o 
   5  11   1        2.54        1.03      1.95 o 
   6  11   1       20.68       19.42      2.92 o 
   7  11   1      145.60      133.25      5.30 o 
   8  11   1       47.38       49.22      4.56 o 
   9  11   1        0.04        4.70      3.53 o 
 -10  12   1       20.86       24.23      4.72 o 
  -9  12   1       70.34       64.53      4.29 o 
  -8  12   1       10.55       10.77      3.09 o 
  -7  12   1      119.95      111.48      5.17 o 
  -6  12   1       25.69       26.84      3.06 o 
  -5  12   1       21.23       13.24      3.33 o 
  -4  12   1       12.26        9.19      2.30 o 
  -3  12   1       63.23       71.87      4.08 o 
  -2  12   1      149.37      115.64      4.32 o 
  -1  12   1     1087.98      953.08     16.78 o 
   0  12   1     2786.91     2720.94     36.06 o 
   1  12   1       76.14       81.56      5.31 o 
   2  12   1       21.21       25.00      2.49 o 
   3  12   1      544.03      502.23     10.58 o 
   4  12   1       29.26       30.49      2.92 o 
   5  12   1       21.53       22.94      2.77 o 
   6  12   1      329.51      324.92      7.74 o 
   7  12   1      259.99      258.23      7.99 o 
   8  12   1        5.78        3.46      3.78 o 
   9  12   1       19.54       27.87      5.16 o 
 -10  13   1       19.87       19.17      6.63 o 
  -9  13   1       16.41       20.95      3.63 o 
  -8  13   1       15.17       13.05      3.79 o 
  -7  13   1      168.50      170.66      6.36 o 
  -6  13   1       16.71       12.17      2.73 o 
  -5  13   1      184.74      178.89      5.54 o 
  -4  13   1      310.66      304.78      6.28 o 
  -3  13   1      565.59      547.98     10.43 o 
  -2  13   1     1255.03     1224.56     18.73 o 
  -1  13   1     1856.82     1748.99     28.14 o 
   1  13   1       18.72       26.24      3.07 o 
   2  13   1       83.58       69.80      3.10 o 
   3  13   1       17.92       19.00      2.16 o 
   4  13   1      155.89      154.55      5.25 o 
   5  13   1        1.15        2.63      2.37 o 
   6  13   1       88.49       88.47      4.44 o 
   7  13   1        8.70        1.17      3.36 o 
   8  13   1      101.10       97.19      5.74 o 
   9  13   1      107.83      114.66      6.53 o 
  -9  14   1        0.50        3.61      3.92 o 
  -8  14   1        0.37       -0.66      2.73 o 
  -7  14   1        1.85        5.82      2.89 o 
  -6  14   1       93.11       89.52      4.93 o 
  -5  14   1      141.78      148.43      5.21 o 
  -4  14   1      107.01      118.44      3.84 o 
  -3  14   1      145.10      157.16      5.46 o 
  -2  14   1       37.12       36.26      3.34 o 
  -1  14   1      170.44      176.95      9.09 o 
   0  14   1      229.25      221.60      6.94 o 
   1  14   1      298.84      291.08      6.94 o 
   2  14   1        6.60        7.10      1.94 o 
   3  14   1      730.94      700.36     13.71 o 
   4  14   1        0.02        1.32      2.16 o 
   5  14   1        3.51        2.82      2.46 o 
   6  14   1      279.70      276.10      7.32 o 
   7  14   1        1.60       -0.89      3.27 o 
   8  14   1       72.39       72.15      5.32 o 
  -9  15   1       19.13       11.56      4.54 o 
  -8  15   1       33.94       39.33      4.54 o 
  -7  15   1      429.81      429.37     10.15 o 
  -6  15   1      192.08      218.39      6.83 o 
  -5  15   1        0.19       -0.73      2.11 o 
  -4  15   1       63.34       61.59      4.44 o 
  -3  15   1       70.07       54.18      3.76 o 
  -2  15   1       83.01       76.52      4.08 o 
  -1  15   1       58.70       50.72      3.87 o 
   0  15   1        0.00        2.61      2.55 o 
   1  15   1        9.05       16.59      2.23 o 
   2  15   1      378.85      411.55      7.81 o 
   3  15   1      473.85      494.75     10.03 o 
   4  15   1       31.91       30.19      2.85 o 
   5  15   1      460.95      486.31      9.68 o 
   6  15   1        4.41        3.59      2.67 o 
   7  15   1      107.66      117.19      8.51 o 
   8  15   1        2.42       -1.49      4.49 o 
  -8  16   1       38.75       39.03      5.72 o 
  -7  16   1        8.38       14.71      4.15 o 
  -6  16   1      586.01      628.02     14.82 o 
  -5  16   1      101.78      113.63      4.58 o 
  -4  16   1      479.12      473.93     15.61 o 
  -3  16   1       18.01       14.32      3.34 o 
  -2  16   1       83.17       74.94      4.21 o 
  -1  16   1       27.21       26.61      2.35 o 
   0  16   1      146.93      137.05      6.00 o 
   1  16   1      137.55      135.94      6.36 o 
   2  16   1      471.58      471.76      9.43 o 
   3  16   1       59.69       57.76      3.80 o 
   4  16   1      534.88      527.46     11.05 o 
   5  16   1      181.27      188.62      5.56 o 
   6  16   1      186.89      179.43      8.24 o 
   7  16   1       42.41       46.47      5.36 o 
  -8  17   1       45.33       46.82      6.51 o 
  -7  17   1        2.04       -1.74      3.79 o 
  -6  17   1        1.18        0.16      4.75 o 
  -5  17   1       96.95       96.36      6.06 o 
  -4  17   1        1.50       -0.78      2.99 o 
  -3  17   1      189.51      184.76      7.39 o 
  -2  17   1       25.88       30.05      3.38 o 
  -1  17   1        1.65       -2.61      2.67 o 
   0  17   1      216.68      230.10      7.76 o 
   1  17   1        1.36        0.58      2.72 o 
   2  17   1        0.20        1.11      2.21 o 
   3  17   1       15.94       14.63      2.98 o 
   4  17   1       30.94       27.47      3.58 o 
   5  17   1        8.25       12.73      3.54 o 
   6  17   1       53.06       56.58      5.57 o 
   7  17   1        5.00        0.13      4.24 o 
  -8  18   1       38.57       42.87      6.81 o 
  -7  18   1        2.24       -5.47      3.65 o 
  -6  18   1      163.52      190.07      8.48 o 
  -5  18   1       87.87       99.62      6.32 o 
  -4  18   1       55.09       54.93      5.09 o 
  -3  18   1       56.19       55.83      4.85 o 
  -2  18   1      100.15      104.08      5.82 o 
  -1  18   1      684.16      670.74     14.69 o 
   0  18   1      173.00      187.04      7.40 o 
   1  18   1        5.35        3.70      3.16 o 
   2  18   1        0.03        0.36      2.93 o 
   3  18   1        0.33        1.31      3.25 o 
   4  18   1        8.31        7.05      3.64 o 
   5  18   1       64.25       62.45      6.35 o 
   6  18   1       66.82       68.58      7.30 o 
   7  18   1        6.35       12.62      5.54 o 
  -7  19   1        1.16       -1.08      4.69 o 
  -6  19   1        9.44        6.22      4.11 o 
  -5  19   1       20.41       27.52      5.65 o 
  -4  19   1        0.22        1.27      3.55 o 
  -3  19   1        2.18        2.38      3.34 o 
  -2  19   1       46.16       46.51      4.57 o 
  -1  19   1       18.40       23.84      3.93 o 
   0  19   1       20.76       24.54      4.76 o 
   1  19   1      185.21      186.47      8.36 o 
   2  19   1      129.96      134.46      6.67 o 
   3  19   1        5.14        1.16      3.33 o 
   4  19   1       68.80       72.16      5.61 o 
   5  19   1        4.80       10.66      5.93 o 
   6  19   1       44.80       45.64      6.76 o 
  -6  20   1        5.13        4.02      4.09 o 
  -5  20   1       12.74       11.48      4.31 o 
  -4  20   1        2.00        1.19      3.70 o 
  -3  20   1      189.34      186.54      8.12 o 
  -2  20   1       18.84       19.17      3.99 o 
  -1  20   1       10.36        4.23      3.51 o 
   0  20   1       52.62       46.94      4.78 o 
   1  20   1       13.82        7.86      4.08 o 
   2  20   1        0.72       -0.46      3.37 o 
   3  20   1        0.46       -3.66      3.56 o 
   4  20   1        0.04        2.91      4.40 o 
   5  20   1       23.35       29.45      9.51 o 
  -6  21   1        0.34       -6.21      5.00 o 
  -5  21   1        0.11       -2.40      3.85 o 
  -4  21   1        2.42       -0.69      3.86 o 
  -3  21   1       24.98       23.45      4.49 o 
  -2  21   1        5.78        2.36      3.68 o 
  -1  21   1       35.07       38.50      4.77 o 
   0  21   1        5.22       12.01      3.88 o 
   1  21   1        4.99        4.08      4.11 o 
   2  21   1      677.82      722.54     17.04 o 
   3  21   1       25.33       41.67      6.12 o 
   4  21   1       46.39       66.43      8.79 o 
   5  21   1        0.60       -5.15      5.44 o 
  -5  22   1       20.39       18.16      5.04 o 
  -4  22   1       32.36       31.10      5.10 o 
  -3  22   1      129.08      144.76      7.76 o 
  -2  22   1       42.66       45.78      5.35 o 
  -1  22   1        5.73        4.97      3.87 o 
   0  22   1        2.35       -0.58      3.70 o 
   1  22   1       15.70       18.25      4.52 o 
   2  22   1       63.42       77.29      6.18 o 
   3  22   1        0.18       -7.81      5.21 o 
   4  22   1        0.03       -5.49      5.77 o 
  -3  23   1        6.86       12.52      4.52 o 
  -2  23   1       32.03       43.36      5.54 o 
  -1  23   1       16.68       18.88      4.67 o 
   0  23   1        0.74       -3.88      3.65 o 
   1  23   1      111.71      125.61      7.48 o 
   2  23   1       45.25       56.86      8.43 o 
  -1  24   1        3.53        4.03      4.26 o 
   0  24   1        0.83        2.42      5.56 o 
 -12   0   2      121.12      131.57     16.23 o 
 -10   0   2        3.10       -0.17      5.03 o 
  -8   0   2     1166.95     1187.44     30.48 o 
  -6   0   2      395.97      432.11     20.72 o 
  -4   0   2     3502.88     3658.78     46.91 o 
  -2   0   2     2766.25     2980.20     29.78 o 
   0   0   2     1408.54     1365.02     23.04 o 
   2   0   2     2140.66     2176.67     23.81 o 
   4   0   2      742.35      865.38     13.56 o 
   6   0   2      542.43      532.16     11.09 o 
   8   0   2     1094.95      990.98     28.07 o 
  10   0   2       14.33       16.64      9.30 o 
 -12   1   2        3.70       11.27      6.70 o 
 -11   1   2        3.62        5.59      4.05 o 
 -10   1   2       18.42       20.05      4.27 o 
  -9   1   2        0.00       -4.56      3.04 o 
  -8   1   2      136.26      164.95      6.83 o 
  -7   1   2       63.70       71.83      4.33 o 
  -6   1   2      135.61      137.79      4.12 o 
  -5   1   2     2034.92     2024.54     24.87 o 
  -4   1   2     1520.27     1460.77     14.15 o 
  -3   1   2      112.55      140.84      2.16 o 
  -2   1   2       38.78       55.22      0.97 o 
  -1   1   2    21324.77    21526.74    233.28 o 
   0   1   2     3674.00     3720.62     42.20 o 
   1   1   2     5583.95     5629.99     52.42 o 
   2   1   2      458.55      393.08      4.59 o 
   3   1   2       21.71       11.97      1.30 o 
   4   1   2     6890.10     7632.45     67.96 o 
   5   1   2       50.01       53.94      2.17 o 
   6   1   2       47.53       52.92      2.44 o 
   7   1   2       35.54       41.89      2.75 o 
   8   1   2      346.85      312.79      7.95 o 
   9   1   2        0.81        3.84      4.16 o 
  10   1   2        0.07       -0.66      5.58 o 
 -12   2   2        9.67       11.34      6.77 o 
 -11   2   2        0.21       -4.23      3.77 o 
 -10   2   2      309.90      313.62     10.32 o 
  -9   2   2      193.39      215.79      6.55 o 
  -8   2   2      109.18      104.36      8.82 o 
  -7   2   2      169.39      166.31      4.93 o 
  -6   2   2        0.39       -0.54      1.38 o 
  -5   2   2      647.06      636.69     10.56 o 
  -4   2   2      426.81      421.95      5.18 o 
  -3   2   2      598.98      561.78      5.72 o 
  -2   2   2     3294.04     3292.17     28.10 o 
  -1   2   2     2216.89     2078.45     20.12 o 
   0   2   2     5786.93     5396.26     50.41 o 
   1   2   2     1540.00     1463.65     11.90 o 
   2   2   2     4422.57     4754.04     45.39 o 
   3   2   2     4305.31     4370.65     44.11 o 
   4   2   2     2275.74     2246.63     20.47 o 
   5   2   2      126.36      110.03      2.97 o 
   6   2   2       32.53       32.38      2.20 o 
   7   2   2       27.00       21.85      2.40 o 
   8   2   2       17.30       16.09      3.45 o 
   9   2   2        0.06        1.61      4.36 o 
  10   2   2       50.41       62.23      8.58 o 
 -12   3   2       47.85       29.29      7.92 o 
 -11   3   2        2.52       10.17      4.36 o 
 -10   3   2      163.27      186.28      8.31 o 
  -9   3   2      151.69      161.46      5.99 o 
  -8   3   2      246.57      264.47      6.84 o 
  -7   3   2        3.03        1.98      1.81 o 
  -6   3   2        0.32        1.48      1.62 o 
  -5   3   2      625.83      664.55     10.94 o 
  -4   3   2     1084.08     1109.82     11.20 o 
  -3   3   2     4884.94     4901.80     39.89 o 
  -2   3   2      129.88       98.94      1.71 o 
  -1   3   2     6577.84     6459.50     60.31 o 
   0   3   2    15357.80    14506.32    115.97 o 
   1   3   2      836.81      759.54      6.53 o 
   2   3   2      102.80      127.05      2.70 o 
   3   3   2      351.23      342.42      5.63 o 
   4   3   2        1.00       -2.37      2.23 o 
   5   3   2       27.90       28.06      1.71 o 
   6   3   2      234.43      233.60      5.02 o 
   7   3   2       13.15        6.47      2.22 o 
   8   3   2        5.57        8.00      3.23 o 
   9   3   2       31.19       35.25      5.40 o 
  10   3   2       91.39      104.61     10.06 o 
 -12   4   2        1.62       -1.29      6.34 o 
 -11   4   2       73.19       82.11      9.46 o 
 -10   4   2       69.93       60.34      5.44 o 
  -9   4   2      228.90      254.71      7.62 o 
  -8   4   2      114.58      112.85      4.74 o 
  -7   4   2      290.10      298.01      7.31 o 
  -6   4   2     1467.75     1425.64     23.57 o 
  -5   4   2      223.73      261.30      5.44 o 
  -4   4   2     3808.19     3839.99     36.78 o 
  -3   4   2       73.30       80.45      1.96 o 
  -2   4   2      774.06      836.46      9.27 o 
  -1   4   2    23933.19    23909.51    221.65 o 
   0   4   2     4957.83     5050.45     40.52 o 
   1   4   2      259.60      241.81      2.93 o 
   2   4   2     2652.72     2574.44     23.56 o 
   3   4   2      514.66      586.23      6.68 o 
   4   4   2      986.65      983.70     10.53 o 
   5   4   2      308.65      326.10      5.12 o 
   6   4   2      100.91       95.18      3.20 o 
   7   4   2       54.40       72.79      3.60 o 
   8   4   2      230.23      196.60      7.13 o 
   9   4   2       31.04       25.19      5.08 o 
  10   4   2        3.63        4.12      5.88 o 
 -11   5   2       29.27       31.68      5.31 o 
 -10   5   2      206.59      206.41      8.82 o 
  -9   5   2     1381.73     1386.47     22.06 o 
  -8   5   2      495.10      500.06     10.25 o 
  -7   5   2      155.08      164.95      5.27 o 
  -6   5   2       39.00       27.42      3.01 o 
  -5   5   2      460.18      390.39      7.01 o 
  -4   5   2    10069.96    10366.97    130.11 o 
  -3   5   2     2332.63     2346.25     22.99 o 
  -2   5   2     3959.94     4102.95     41.23 o 
  -1   5   2      474.29      443.41      5.04 o 
   0   5   2      295.13      301.33      2.99 o 
   1   5   2      239.00      206.62      2.74 o 
   2   5   2       51.61       52.94      1.53 o 
   3   5   2      482.56      447.23      5.56 o 
   4   5   2       67.47       55.77      2.05 o 
   5   5   2       65.99       71.47      2.74 o 
   6   5   2      116.95      112.64      3.91 o 
   7   5   2      121.65      117.63      4.41 o 
   8   5   2       27.98       26.68      3.82 o 
   9   5   2        7.95        1.93      4.31 o 
  10   5   2       25.90       31.45      5.73 o 
 -11   6   2        1.01       -0.18      4.18 o 
 -10   6   2       48.13       44.33      4.26 o 
  -9   6   2      348.72      382.43      9.49 o 
  -8   6   2      189.25      184.04      6.13 o 
  -7   6   2       40.18       45.62      3.26 o 
  -6   6   2       58.97       92.80      3.67 o 
  -5   6   2        0.37        0.98      1.73 o 
  -4   6   2      816.73      876.11     12.26 o 
  -3   6   2      282.32      274.58      4.67 o 
  -2   6   2       70.99       96.24      2.52 o 
  -1   6   2     1905.54     1928.18     19.20 o 
   0   6   2       11.47        7.77      0.76 o 
   1   6   2     1483.16     1532.65     12.66 o 
   2   6   2      313.80      307.96      4.11 o 
   3   6   2     1359.97     1311.45     13.16 o 
   4   6   2        0.69        1.00      1.18 o 
   5   6   2      166.57      193.89      4.29 o 
   6   6   2      203.37      196.12      4.86 o 
   7   6   2      808.65      810.53     12.50 o 
   8   6   2      234.84      237.25     10.58 o 
   9   6   2       67.84       68.26      6.66 o 
 -11   7   2        5.00        4.85      4.20 o 
 -10   7   2      106.84      113.61      5.96 o 
  -9   7   2      338.44      342.33      9.71 o 
  -8   7   2        3.36       -1.04      2.47 o 
  -7   7   2       91.49       89.30      4.39 o 
  -6   7   2      225.86      227.35      5.63 o 
  -5   7   2     1291.80     1418.58     21.81 o 
  -4   7   2      927.20      984.38     16.01 o 
  -3   7   2      427.98      373.99      5.86 o 
  -2   7   2     1417.42     1429.59     17.99 o 
  -1   7   2      598.84      534.28      6.19 o 
   0   7   2      543.63      527.19      6.06 o 
   1   7   2     1468.35     1585.26     13.71 o 
   2   7   2       88.01       94.85      2.19 o 
   3   7   2      253.50      234.03      3.85 o 
   4   7   2        0.30       -0.92      1.22 o 
   5   7   2       19.98       25.33      2.17 o 
   6   7   2        6.18        6.28      2.06 o 
   7   7   2      108.20      125.50      5.18 o 
   8   7   2        2.35        1.43      3.21 o 
   9   7   2        0.33        1.98      4.57 o 
 -11   8   2       59.50       61.02     23.33 o 
 -10   8   2        3.36        8.24      3.36 o 
  -9   8   2      177.87      173.41      6.70 o 
  -8   8   2        4.80       -0.37      2.71 o 
  -7   8   2      618.15      623.67     10.89 o 
  -6   8   2       69.96       67.63      3.66 o 
  -5   8   2     2903.85     2940.01     39.52 o 
  -4   8   2      363.41      379.44      7.52 o 
  -3   8   2       17.47       25.29      2.05 o 
  -2   8   2       88.05      105.60      3.56 o 
  -1   8   2      941.89      926.80     11.24 o 
   0   8   2      345.27      295.74      4.07 o 
   1   8   2     1397.18     1433.14     14.58 o 
   2   8   2      761.21      800.95      8.70 o 
   3   8   2      161.76      154.24      3.20 o 
   4   8   2        0.01       -0.57      1.35 o 
   5   8   2      747.42      714.41      9.90 o 
   6   8   2      196.24      194.40      5.37 o 
   7   8   2        0.52        0.38      2.53 o 
   8   8   2       40.03       35.58      3.82 o 
   9   8   2        6.73        6.88      4.70 o 
 -11   9   2        1.80        6.09     11.40 o 
 -10   9   2       88.72       88.64      5.52 o 
  -9   9   2       39.83       36.15      4.01 o 
  -8   9   2       41.38       39.38      3.47 o 
  -7   9   2       32.51       29.05      3.00 o 
  -6   9   2       10.53       14.13      2.52 o 
  -5   9   2       25.66       25.22      2.77 o 
  -4   9   2      111.19      126.81      4.38 o 
  -3   9   2      382.72      364.46      7.18 o 
  -2   9   2     2071.64     1968.72     31.66 o 
  -1   9   2       10.17        6.24      1.52 o 
   0   9   2     1953.27     2075.01     22.89 o 
   1   9   2     1075.55      982.10     11.27 o 
   2   9   2     1207.77     1247.67     12.72 o 
   3   9   2        1.21        4.53      1.25 o 
   4   9   2       84.76       83.89      3.11 o 
   5   9   2        0.45        2.12      1.84 o 
   6   9   2      157.64      145.84      5.36 o 
   7   9   2      203.25      219.31      7.54 o 
   8   9   2       23.17       23.42      3.64 o 
   9   9   2        0.10       -6.55      4.36 o 
 -11  10   2        4.71       -5.79      5.73 o 
 -10  10   2       14.56       13.30      3.88 o 
  -9  10   2       87.78       82.39      5.13 o 
  -8  10   2      927.84      940.56     15.36 o 
  -7  10   2       31.73       30.63      3.38 o 
  -6  10   2       89.71       86.17      4.22 o 
  -5  10   2      433.33      454.26      9.19 o 
  -4  10   2     1413.45     1387.67     20.45 o 
  -3  10   2       82.88      108.00      4.02 o 
  -2  10   2     1043.27     1052.28     17.70 o 
  -1  10   2        0.51       -0.62      1.24 o 
   0  10   2      605.62      680.01      7.99 o 
   1  10   2      627.23      658.26      7.79 o 
   2  10   2      488.79      450.55      6.50 o 
   3  10   2     1145.31     1168.89     13.10 o 
   4  10   2      190.85      176.65      4.33 o 
   5  10   2     1118.05     1138.97     14.35 o 
   6  10   2      139.26      140.03      4.87 o 
   7  10   2      614.68      642.30     13.25 o 
   8  10   2      349.60      361.22     10.01 o 
   9  10   2        1.81        0.76      4.59 o 
 -10  11   2       18.04       16.09      3.98 o 
  -9  11   2      167.16      167.78      6.39 o 
  -8  11   2        3.43        0.35      2.92 o 
  -7  11   2       37.85       36.34      3.98 o 
  -6  11   2      121.70      113.57      5.59 o 
  -5  11   2        4.50        5.17      2.17 o 
  -4  11   2     2030.34     2015.56     28.39 o 
  -3  11   2      147.75      145.17      4.73 o 
  -2  11   2     2159.82     2238.21     34.34 o 
  -1  11   2      793.13      781.17     18.22 o 
   0  11   2      114.44      134.08      2.93 o 
   1  11   2        7.49        7.19      1.21 o 
   2  11   2      344.59      306.07      6.56 o 
   3  11   2        0.18        1.09      1.47 o 
   4  11   2        9.01        7.71      1.87 o 
   5  11   2      588.28      580.63      9.66 o 
   6  11   2       50.33       46.09      3.62 o 
   7  11   2       42.87       52.55      4.53 o 
   8  11   2       26.11       18.46      3.88 o 
   9  11   2        0.53        5.64      4.40 o 
 -10  12   2        0.72       -2.96      3.18 o 
  -9  12   2        9.15        3.68      3.15 o 
  -8  12   2       86.38       85.71      5.28 o 
  -7  12   2        9.50        9.91      3.42 o 
  -6  12   2      119.53      107.39      4.84 o 
  -5  12   2        0.51       -1.49      2.08 o 
  -4  12   2      197.11      185.40      5.69 o 
  -3  12   2      177.59      161.52      5.18 o 
  -2  12   2      280.33      285.63      7.41 o 
  -1  12   2       43.74       38.25      2.98 o 
   0  12   2        4.06        8.42      1.65 o 
   1  12   2        0.01       -0.20      1.20 o 
   2  12   2       42.31       36.90      3.06 o 
   3  12   2      607.75      610.89      9.26 o 
   4  12   2     1672.24     1699.22     19.66 o 
   5  12   2     1620.99     1635.70     22.46 o 
   6  12   2      153.21      158.54      6.23 o 
   7  12   2      215.88      226.90      7.80 o 
   8  12   2        1.23        4.61      3.77 o 
 -10  13   2       79.48       83.41      8.85 o 
  -9  13   2       17.48       13.23      3.24 o 
  -8  13   2        7.19       11.15      3.97 o 
  -7  13   2        0.96        1.48      3.09 o 
  -6  13   2       52.63       53.56      3.98 o 
  -5  13   2       18.81       16.98      2.81 o 
  -4  13   2      289.16      291.63      5.94 o 
  -3  13   2       19.08       17.53      2.54 o 
  -2  13   2     1442.26     1348.59     22.68 o 
  -1  13   2       88.44       78.43      6.14 o 
   0  13   2      560.92      555.24      8.84 o 
   1  13   2      151.40      181.93      3.99 o 
   2  13   2       34.94       42.74      3.18 o 
   3  13   2       76.53       63.91      3.40 o 
   4  13   2       40.47       47.94      3.02 o 
   5  13   2      275.25      292.53      6.71 o 
   6  13   2        1.48       -0.62      2.83 o 
   7  13   2        0.56        0.41      3.17 o 
   8  13   2       55.78       52.96      5.59 o 
 -10  14   2       38.41       44.96      6.47 o 
  -9  14   2       38.71       29.84      4.07 o 
  -8  14   2       40.32       41.78      4.09 o 
  -7  14   2       59.72       50.25      4.04 o 
  -6  14   2        0.95        1.03      2.62 o 
  -5  14   2       28.32       21.57      2.34 o 
  -4  14   2      143.51      125.07      5.04 o 
  -3  14   2       44.69       34.47      3.07 o 
  -2  14   2       84.99      105.10      8.45 o 
  -1  14   2      267.60      257.21      7.42 o 
   0  14   2       33.23       34.58      2.34 o 
   1  14   2      118.31      123.50      4.64 o 
   2  14   2       51.10       43.03      3.03 o 
   3  14   2        5.54        1.39      2.25 o 
   4  14   2       76.75       80.18      3.66 o 
   5  14   2       45.49       60.60      3.95 o 
   6  14   2       66.63       69.64      4.84 o 
   7  14   2       11.04       13.26      3.55 o 
   8  14   2        7.05       10.16      4.99 o 
  -9  15   2       24.17       21.66      3.94 o 
  -8  15   2       38.60       25.93      4.61 o 
  -7  15   2       91.27       79.64      4.86 o 
  -6  15   2        5.73        5.54      2.56 o 
  -5  15   2       13.12       10.83      2.04 o 
  -4  15   2       47.10       40.05      3.50 o 
  -3  15   2      791.71      779.64     13.86 o 
  -2  15   2      124.29      118.59      5.53 o 
  -1  15   2      271.18      285.05      6.58 o 
   0  15   2        0.00       -0.26      1.55 o 
   1  15   2        4.70        4.85      1.93 o 
   2  15   2       10.42        9.76      2.36 o 
   3  15   2      103.72      122.20      4.92 o 
   4  15   2      149.15      141.85      5.29 o 
   5  15   2       80.86       84.21      4.66 o 
   6  15   2      133.79      141.50      6.19 o 
   7  15   2       75.06       79.52      6.12 o 
  -9  16   2       21.49       14.45      3.91 o 
  -8  16   2       15.42        7.29      4.17 o 
  -7  16   2      281.18      287.05      9.98 o 
  -6  16   2      236.25      222.87      8.59 o 
  -5  16   2       35.90       31.53      4.27 o 
  -4  16   2      135.47      126.08      5.37 o 
  -3  16   2      123.43      129.71      5.37 o 
  -2  16   2       35.34       23.98      3.56 o 
  -1  16   2      276.24      272.15      6.55 o 
   0  16   2      139.49      141.21      4.57 o 
   1  16   2       57.03       51.14      3.06 o 
   2  16   2       35.83       29.03      3.00 o 
   3  16   2      342.11      367.41     11.96 o 
   4  16   2       30.03       28.49      3.31 o 
   5  16   2       46.95       51.46      4.20 o 
   6  16   2       16.23       25.95      4.66 o 
   7  16   2        0.02        7.63      4.19 o 
  -8  17   2        1.24        1.19      3.92 o 
  -7  17   2      102.46      107.15      6.85 o 
  -6  17   2        0.69       -4.91      3.27 o 
  -5  17   2        0.23       -4.40      2.93 o 
  -4  17   2       60.81       57.95      4.76 o 
  -3  17   2      209.84      206.65      6.85 o 
  -2  17   2      187.58      173.88      6.95 o 
  -1  17   2       18.58       20.41      2.52 o 
   0  17   2       16.23       17.60      2.29 o 
   1  17   2      114.35      111.74      5.68 o 
   2  17   2      255.09      245.64      6.73 o 
   3  17   2        3.09        0.96      2.62 o 
   4  17   2      132.64      128.77      5.80 o 
   5  17   2      182.94      191.92      8.21 o 
   6  17   2        0.57        7.52      4.74 o 
  -8  18   2       37.12       37.44      5.50 o 
  -7  18   2       27.72       38.68      7.00 o 
  -6  18   2       51.53       57.78      5.95 o 
  -5  18   2        0.84        0.37      3.34 o 
  -4  18   2       61.89       56.33      4.99 o 
  -3  18   2      312.12      313.76      9.64 o 
  -2  18   2      176.36      161.77      7.03 o 
  -1  18   2      154.25      142.24      6.58 o 
   0  18   2      216.02      219.38      7.80 o 
   1  18   2        7.50        3.29      3.05 o 
   2  18   2        0.28        2.82      3.20 o 
   3  18   2        0.09       -5.11      3.41 o 
   4  18   2       14.46       21.89      5.28 o 
   5  18   2       34.52       33.76      6.03 o 
   6  18   2       37.75       49.58      6.72 o 
  -7  19   2       42.06       67.63      6.13 o 
  -6  19   2       83.64       71.30      6.02 o 
  -5  19   2       40.77       35.67      4.83 o 
  -4  19   2       38.78       31.69      4.52 o 
  -3  19   2       59.59       61.06      5.18 o 
  -2  19   2       40.36       35.04      4.36 o 
  -1  19   2        1.60       -1.79      2.98 o 
   0  19   2       26.27       31.10      4.07 o 
   1  19   2        0.85       -1.63      3.49 o 
   2  19   2        0.02       -1.37      3.20 o 
   3  19   2       51.92       43.72      5.71 o 
   4  19   2      128.60      122.96      8.80 o 
   5  19   2        0.07       -2.94      4.57 o 
  -7  20   2        1.00       -3.32      4.08 o 
  -6  20   2       14.30        9.04      4.38 o 
  -5  20   2       87.50       97.16      6.65 o 
  -4  20   2       77.26       85.54      6.09 o 
  -3  20   2      166.10      174.10     13.17 o 
  -2  20   2        8.44        5.39      3.53 o 
  -1  20   2       60.05       57.57      5.06 o 
   0  20   2       63.47       66.75      5.26 o 
   1  20   2      109.43      108.02      8.44 o 
   2  20   2        0.07        1.05      4.00 o 
   3  20   2        0.65        6.08      6.43 o 
   4  20   2        0.88       -0.21      4.58 o 
   5  20   2       11.01        7.40      5.30 o 
  -6  21   2       38.80       37.52      5.59 o 
  -5  21   2        2.44       -1.17      3.94 o 
  -4  21   2       40.44       44.57      5.32 o 
  -3  21   2       71.52       58.01      5.49 o 
  -2  21   2        9.92       12.89      4.06 o 
  -1  21   2        0.05        1.04      3.47 o 
   0  21   2       39.80       42.10      6.75 o 
   1  21   2      117.09      124.49      7.97 o 
   2  21   2        3.33        5.32      5.31 o 
   3  21   2        0.23       -4.02      5.09 o 
   4  21   2       21.51       24.13      6.00 o 
  -5  22   2        0.35       -5.80      3.87 o 
  -4  22   2        0.63        0.53      4.30 o 
  -3  22   2       12.14       14.28      6.38 o 
  -2  22   2       10.81       11.78      4.23 o 
  -1  22   2        0.09       -5.17      3.45 o 
   0  22   2       11.31        8.38      7.43 o 
   1  22   2      124.81      120.43     10.17 o 
   2  22   2       28.18       29.90     13.12 o 
   3  22   2        6.88        0.34      6.04 o 
  -3  23   2       20.58       17.81      4.93 o 
  -2  23   2        0.82       -2.35      3.85 o 
  -1  23   2        9.19        7.36      5.00 o 
   0  23   2       11.88       14.90      6.59 o 
   1  23   2      109.56      127.37     10.86 o 
   2  23   2        0.41       -4.26      5.69 o 
 -11   0   3      550.54      547.90     20.67 o 
  -9   0   3       11.00        7.19     11.43 o 
  -7   0   3      586.78      552.74     16.64 o 
  -5   0   3     1986.71     1915.06     33.85 o 
  -3   0   3    18959.98    19538.39    220.52 o 
  -1   0   3     6074.60     5447.79    154.73 o 
   1   0   3       50.81       54.30      2.00 o 
   3   0   3      332.08      339.25      6.36 o 
   5   0   3      959.77      964.47     15.28 o 
   7   0   3        0.01       -4.55      3.34 o 
   9   0   3       19.79       24.48      7.06 o 
 -12   1   3      162.87      169.92      8.92 o 
 -11   1   3        0.23       -5.99      3.99 o 
 -10   1   3      287.19      261.13      9.58 o 
  -9   1   3     1426.26     1430.07     25.80 o 
  -8   1   3      111.32       95.44      5.08 o 
  -7   1   3       99.92       95.67      4.81 o 
  -6   1   3       45.83       42.31      3.10 o 
  -5   1   3      682.96      681.28     10.09 o 
  -4   1   3      124.84      110.03      2.20 o 
  -3   1   3     1756.47     1851.21     14.96 o 
  -2   1   3     2028.46     2176.69     19.82 o 
  -1   1   3     8045.37     7826.48    156.03 o 
   0   1   3       85.95       82.94      2.37 o 
   1   1   3        0.31        1.97      0.62 o 
   2   1   3     7496.05     7256.05     71.77 o 
   3   1   3      527.48      465.29      5.63 o 
   4   1   3      219.18      212.59      3.73 o 
   5   1   3       40.85       36.42      2.90 o 
   6   1   3       51.76       47.49      2.41 o 
   7   1   3      151.98      162.07      5.74 o 
   8   1   3       28.71       34.47      4.53 o 
   9   1   3       14.19        5.81      4.67 o 
 -12   2   3       31.62       36.13      5.99 o 
 -11   2   3       77.65       70.13      6.33 o 
 -10   2   3       13.26        2.82      3.91 o 
  -9   2   3      825.88      820.87     17.43 o 
  -8   2   3      108.49      111.99      6.87 o 
  -7   2   3      114.62      115.29      5.28 o 
  -6   2   3       42.20       52.24      3.34 o 
  -5   2   3     1167.89     1203.19     13.80 o 
  -4   2   3      475.17      453.36      6.01 o 
  -3   2   3     3687.57     3710.56     31.73 o 
  -2   2   3     6056.43     5908.68     52.44 o 
  -1   2   3      153.71      156.62      5.84 o 
   0   2   3      306.19      276.93      4.71 o 
   1   2   3       72.61       66.39      1.57 o 
   2   2   3     5709.19     5742.10     53.82 o 
   3   2   3      759.40      732.81      8.00 o 
   4   2   3      219.47      172.71      3.26 o 
   5   2   3       55.53       56.97      2.39 o 
   6   2   3        6.24        5.42      1.80 o 
   7   2   3       14.36       10.32      2.86 o 
   8   2   3       66.34       62.01      6.07 o 
   9   2   3       10.28        9.92      4.72 o 
 -12   3   3       18.09       13.71      5.12 o 
 -11   3   3        0.08       -5.70      3.80 o 
 -10   3   3      454.80      469.61     12.76 o 
  -9   3   3     1339.19     1280.43     23.79 o 
  -8   3   3      161.21      170.31      5.29 o 
  -7   3   3      698.51      675.65     11.61 o 
  -6   3   3       35.24       27.49      2.74 o 
  -5   3   3        4.18        4.56      1.49 o 
  -4   3   3      158.96      213.86      3.56 o 
  -3   3   3     3235.40     3257.09     29.42 o 
  -2   3   3     4075.46     4032.31     43.08 o 
  -1   3   3       56.95       57.49      1.59 o 
   0   3   3     1176.41     1237.41     13.04 o 
   1   3   3        5.17        1.69      0.73 o 
   2   3   3       92.13       91.97      3.09 o 
   3   3   3      159.97      141.77      2.79 o 
   4   3   3      887.49      898.07      9.90 o 
   5   3   3       45.58       47.08      2.09 o 
   6   3   3        5.37        4.12      1.80 o 
   7   3   3        4.33        4.93      2.90 o 
   8   3   3      151.78      149.38      8.31 o 
   9   3   3       14.83       18.21      5.06 o 
 -12   4   3       18.65       19.98      5.33 o 
 -11   4   3       36.98       49.92      5.74 o 
 -10   4   3       11.06       11.70      4.18 o 
  -9   4   3     1506.26     1536.39     23.67 o 
  -8   4   3      390.60      389.96      8.42 o 
  -7   4   3      603.23      542.32     11.80 o 
  -6   4   3       44.00       48.61      2.98 o 
  -5   4   3     3299.11     3415.76     44.53 o 
  -4   4   3      211.45      181.73      3.33 o 
  -3   4   3     1506.61     1436.85     13.69 o 
  -2   4   3     2156.08     2152.71     27.44 o 
  -1   4   3     3214.92     3215.04     28.84 o 
   0   4   3     1464.82     1612.84     14.91 o 
   1   4   3      325.70      341.86      3.69 o 
   2   4   3     1017.63     1055.14     10.55 o 
   3   4   3        1.48        5.45      1.14 o 
   4   4   3      258.56      268.32      4.32 o 
   5   4   3      209.91      194.38      4.31 o 
   6   4   3        3.04        2.33      1.53 o 
   7   4   3        0.32       -4.44      3.22 o 
   8   4   3      100.55       94.96      7.14 o 
   9   4   3        1.07        1.61      4.50 o 
 -12   5   3      173.93      200.32      9.66 o 
 -11   5   3       27.31       32.57      6.86 o 
 -10   5   3      180.90      183.35      8.27 o 
  -9   5   3      229.10      244.08      7.37 o 
  -8   5   3       31.28       28.34      2.96 o 
  -7   5   3       33.96       37.42      3.53 o 
  -6   5   3      152.94      134.51      4.71 o 
  -5   5   3      202.83      174.76      4.13 o 
  -4   5   3      161.61      187.78      3.31 o 
  -3   5   3       53.44       49.06      3.02 o 
  -2   5   3      123.96      111.42      2.18 o 
  -1   5   3      361.53      350.93      4.53 o 
   0   5   3     4359.41     4189.50     32.64 o 
   1   5   3     4764.69     4648.86     34.88 o 
   2   5   3       11.37        9.46      0.97 o 
   3   5   3      435.39      481.92      8.04 o 
   4   5   3       42.76       38.12      2.04 o 
   5   5   3      452.85      453.53      9.73 o 
   6   5   3        0.43        0.68      1.84 o 
   7   5   3       17.76       10.55      3.12 o 
   8   5   3       23.87       31.55      5.33 o 
   9   5   3        2.87        7.00      4.80 o 
 -12   6   3        1.94        2.02      4.78 o 
 -11   6   3       96.44       88.55      6.74 o 
 -10   6   3        8.44       10.22      3.38 o 
  -9   6   3      172.68      157.16      6.17 o 
  -8   6   3      159.80      162.10      6.80 o 
  -7   6   3       16.26       11.22      2.46 o 
  -6   6   3      703.60      718.23     12.31 o 
  -5   6   3     2645.36     2814.70     34.31 o 
  -4   6   3      431.86      397.78      6.26 o 
  -3   6   3     3436.07     3626.48     36.89 o 
  -2   6   3     2271.50     2231.36     24.79 o 
  -1   6   3     2988.92     2933.29     33.61 o 
   0   6   3     2804.39     2693.47     23.28 o 
   1   6   3      800.43      868.20      8.92 o 
   2   6   3      129.04      104.86      2.39 o 
   3   6   3      598.99      628.52      8.47 o 
   4   6   3      103.41      108.32      3.38 o 
   5   6   3      751.84      725.47     15.48 o 
   6   6   3        0.02       -0.52      2.35 o 
   7   6   3       50.11       53.48      3.94 o 
   8   6   3       59.72       70.52      6.53 o 
   9   6   3        0.00        0.49      4.55 o 
 -12   7   3        0.17       -6.72      5.01 o 
 -11   7   3      137.75      134.64      7.82 o 
 -10   7   3       14.82       14.28      3.40 o 
  -9   7   3       31.22       26.73      4.72 o 
  -8   7   3        7.67        6.51      3.61 o 
  -7   7   3       52.82       60.10      3.69 o 
  -6   7   3      411.86      438.33      8.14 o 
  -5   7   3      479.42      416.75      7.45 o 
  -4   7   3      799.90      764.27     13.05 o 
  -3   7   3     3199.08     3139.01     35.00 o 
  -2   7   3     2949.99     3034.40     33.36 o 
  -1   7   3      514.19      508.83      6.42 o 
   0   7   3      134.07      152.97      2.81 o 
   1   7   3      383.50      405.61      5.35 o 
   2   7   3      212.68      185.91      3.61 o 
   3   7   3     1219.98     1208.84     18.50 o 
   4   7   3      865.83      905.20     14.64 o 
   5   7   3      576.06      579.57     10.70 o 
   6   7   3       78.68       83.25      6.51 o 
   7   7   3      356.32      337.95      9.19 o 
   8   7   3      104.59      123.79      8.76 o 
   9   7   3       20.93       18.56      6.08 o 
 -11   8   3      233.10      235.59     10.03 o 
 -10   8   3       76.53       70.86      4.93 o 
  -9   8   3       42.10       49.70      5.36 o 
  -8   8   3      233.17      214.77      9.43 o 
  -7   8   3      352.94      380.18      7.93 o 
  -6   8   3      691.35      681.44     11.05 o 
  -5   8   3     1645.10     1691.19     24.12 o 
  -4   8   3      100.45      106.80      3.56 o 
  -3   8   3     1932.75     1939.12     24.16 o 
  -2   8   3      211.73      213.57      3.92 o 
  -1   8   3        3.81        2.29      0.99 o 
   0   8   3     1614.15     1566.36     15.04 o 
   1   8   3      505.99      542.23      9.07 o 
   2   8   3       10.80       12.60      1.17 o 
   3   8   3        6.36        8.57      1.32 o 
   4   8   3        0.61        0.49      1.35 o 
   5   8   3      484.14      460.05      8.19 o 
   6   8   3       34.20       29.08      3.59 o 
   7   8   3       52.56       52.08      4.11 o 
   8   8   3        8.00        8.51      4.73 o 
 -11   9   3       69.44       76.50      9.44 o 
 -10   9   3       68.61       81.94      5.26 o 
  -9   9   3       48.87       49.17      4.26 o 
  -8   9   3      300.89      300.69      8.43 o 
  -7   9   3       20.14       14.35      2.59 o 
  -6   9   3        2.74        1.19      2.44 o 
  -5   9   3      734.84      726.97     12.41 o 
  -4   9   3      187.84      227.03      5.64 o 
  -3   9   3       38.57       31.40      2.06 o 
  -2   9   3      697.48      729.66      9.49 o 
  -1   9   3       46.29       56.56      2.05 o 
   0   9   3      462.10      502.26      7.52 o 
   1   9   3      122.75      114.53      2.61 o 
   2   9   3       55.45       47.02      1.81 o 
   3   9   3      324.40      297.10      4.76 o 
   4   9   3       55.54       58.72      2.44 o 
   5   9   3       13.97        7.32      2.17 o 
   6   9   3      116.22      116.04      5.50 o 
   7   9   3       62.07       58.52      5.53 o 
   8   9   3       55.62       51.42      5.54 o 
 -11  10   3        0.85        2.13      4.43 o 
 -10  10   3       18.46       19.92      4.01 o 
  -9  10   3       65.22       67.25      5.65 o 
  -8  10   3       23.80       18.85      3.42 o 
  -7  10   3       36.54       39.24      3.24 o 
  -6  10   3      106.56      113.34      4.71 o 
  -5  10   3      545.12      558.38     10.48 o 
  -4  10   3       13.80       24.12      2.39 o 
  -3  10   3       11.62       17.94      2.30 o 
  -2  10   3     1065.40     1012.42     15.99 o 
  -1  10   3       70.27       63.78      2.27 o 
   0  10   3       55.12       80.31      2.83 o 
   1  10   3      430.23      438.28      6.02 o 
   2  10   3      214.25      174.67      3.29 o 
   3  10   3        0.01        0.30      1.29 o 
   4  10   3        3.21        5.96      2.32 o 
   5  10   3       19.44       15.21      2.75 o 
   6  10   3       16.87       13.95      3.35 o 
   7  10   3      115.41      125.32      7.71 o 
   8  10   3       14.22       10.88      4.37 o 
 -11  11   3       37.10       30.88      5.53 o 
 -10  11   3      177.02      169.72      7.37 o 
  -9  11   3       23.55       25.72      4.59 o 
  -8  11   3       10.33        6.24      3.24 o 
  -7  11   3      374.96      391.50      9.33 o 
  -6  11   3      171.13      160.66      5.70 o 
  -5  11   3      441.31      444.77      9.20 o 
  -4  11   3      134.86      118.80      4.51 o 
  -3  11   3      141.23      136.86      5.00 o 
  -2  11   3      139.20      113.94      3.42 o 
  -1  11   3       38.90       43.82      2.38 o 
   0  11   3       93.69       90.47      2.67 o 
   1  11   3       16.42       16.03      1.51 o 
   2  11   3        9.73        7.87      1.49 o 
   3  11   3       53.51       60.66      2.70 o 
   4  11   3      470.86      444.72      7.41 o 
   5  11   3      565.15      554.19     11.54 o 
   6  11   3       56.49       59.23      4.58 o 
   7  11   3        3.20        2.43      3.31 o 
   8  11   3       21.42       21.37      4.73 o 
 -10  12   3        8.20        7.66      3.94 o 
  -9  12   3      103.40      103.33      5.92 o 
  -8  12   3       16.11        8.64      3.23 o 
  -7  12   3        4.63        4.85      2.78 o 
  -6  12   3       86.51       86.95      4.88 o 
  -5  12   3       90.05       91.24      4.32 o 
  -4  12   3        6.42        5.28      2.52 o 
  -3  12   3       15.61       18.66      2.00 o 
  -2  12   3        5.34        3.04      2.13 o 
  -1  12   3      131.26      145.46      4.36 o 
   0  12   3        1.15        2.06      1.46 o 
   1  12   3       33.24       26.86      1.85 o 
   2  12   3      102.55       96.32      3.69 o 
   3  12   3      648.24      632.60      9.07 o 
   4  12   3      247.63      251.10      5.93 o 
   5  12   3       65.88       60.17      4.29 o 
   6  12   3      186.53      177.95      6.96 o 
   7  12   3       29.66       17.88      3.95 o 
   8  12   3        1.13        3.13      5.07 o 
 -10  13   3        4.93        6.23      3.97 o 
  -9  13   3       12.17       10.07      3.67 o 
  -8  13   3      118.00      107.03      5.77 o 
  -7  13   3       18.16       19.23      3.70 o 
  -6  13   3        0.31        2.51      2.52 o 
  -5  13   3      237.66      240.27      6.86 o 
  -4  13   3        0.92       -2.99      2.00 o 
  -3  13   3       12.36       10.81      2.63 o 
  -2  13   3       30.18       40.27      3.30 o 
  -1  13   3        0.92        2.51      1.79 o 
   0  13   3      137.05      131.93      4.29 o 
   1  13   3        6.54        8.17      1.73 o 
   2  13   3      236.33      243.03      5.80 o 
   3  13   3        5.52        0.83      2.14 o 
   4  13   3       20.31       22.61      4.23 o 
   5  13   3        0.62       -2.34      3.17 o 
   6  13   3       40.01       29.96      4.07 o 
   7  13   3        5.92       12.00      3.99 o 
 -10  14   3       81.38       86.86      7.03 o 
  -9  14   3      108.77      108.71      6.28 o 
  -8  14   3       76.07       76.79      5.91 o 
  -7  14   3        0.37       -1.05      3.20 o 
  -6  14   3       49.37       52.27      4.00 o 
  -5  14   3      192.09      191.43      6.33 o 
  -4  14   3        4.39        2.16      2.32 o 
  -3  14   3      388.04      393.39      9.68 o 
  -2  14   3      679.04      643.77     13.04 o 
  -1  14   3        2.16       -1.10      1.76 o 
   0  14   3        1.74       -1.36      1.69 o 
   1  14   3       41.38       38.72      2.44 o 
   2  14   3        2.65       -0.41      1.96 o 
   3  14   3        1.24       -3.25      2.17 o 
   4  14   3      200.55      198.49      8.17 o 
   5  14   3       28.25       30.53      3.79 o 
   6  14   3       64.53       65.26      6.00 o 
   7  14   3       12.76       11.01      4.34 o 
  -9  15   3       19.10       17.08      4.24 o 
  -8  15   3       29.43       26.62      4.70 o 
  -7  15   3      221.28      199.23      8.25 o 
  -6  15   3        0.50        0.09      2.97 o 
  -5  15   3       18.78       15.60      2.11 o 
  -4  15   3      296.54      269.09      7.40 o 
  -3  15   3        1.61        7.71      2.52 o 
  -2  15   3       26.59       21.45      3.10 o 
  -1  15   3      195.51      201.23      5.60 o 
   0  15   3       12.40        9.79      2.20 o 
   1  15   3        2.92        3.51      1.81 o 
   2  15   3      500.25      479.87      9.05 o 
   3  15   3      130.21      138.14      6.24 o 
   4  15   3        1.66        2.53      3.28 o 
   5  15   3       26.78       18.47      4.18 o 
   6  15   3       12.07       21.00      3.93 o 
   7  15   3        3.92        5.34      4.97 o 
  -9  16   3      110.21      128.13      9.27 o 
  -8  16   3       17.88       18.01      4.53 o 
  -7  16   3      369.30      405.62     11.79 o 
  -6  16   3        3.61        5.11      5.27 o 
  -5  16   3        1.60       -1.64      2.58 o 
  -4  16   3        3.00       -1.35      2.43 o 
  -3  16   3      664.33      680.50     16.49 o 
  -2  16   3      151.04      138.76      6.52 o 
  -1  16   3       31.24       26.25      2.75 o 
   0  16   3        4.00        2.78      2.10 o 
   1  16   3       96.55      107.23      4.87 o 
   2  16   3        7.15        7.56      2.46 o 
   3  16   3       71.57       80.23      4.60 o 
   4  16   3       65.56       65.72      5.24 o 
   5  16   3       11.64       11.77      4.97 o 
   6  16   3       21.53       19.62      4.63 o 
  -9  17   3       29.77       33.24      4.94 o 
  -8  17   3       26.63       28.23      5.05 o 
  -7  17   3      228.02      269.65     11.39 o 
  -6  17   3        2.16       -3.05      3.23 o 
  -5  17   3      118.40      127.25      7.65 o 
  -4  17   3        0.88        0.64      2.60 o 
  -3  17   3        7.23        7.46      2.79 o 
  -2  17   3      329.65      323.88      9.51 o 
  -1  17   3        1.91        0.33      3.41 o 
   0  17   3       17.77       25.13      6.16 o 
   1  17   3       19.87       18.75      3.43 o 
   2  17   3        9.60        2.78      2.43 o 
   3  17   3      162.60      144.51      6.66 o 
   4  17   3       17.22       12.12      3.86 o 
   5  17   3       20.99       19.94      5.45 o 
   6  17   3        0.46       -1.02      4.73 o 
  -8  18   3        0.96        5.56      4.40 o 
  -7  18   3       18.38       17.14      4.49 o 
  -6  18   3       34.98       33.31      4.69 o 
  -5  18   3        0.26       -0.21      3.20 o 
  -4  18   3       97.96      118.91      6.32 o 
  -3  18   3       43.19       38.22      3.82 o 
  -2  18   3       66.35       70.80      5.02 o 
  -1  18   3        7.17        0.88      2.91 o 
   0  18   3        1.37       -0.07      2.85 o 
   1  18   3       42.86       36.81      4.15 o 
   2  18   3       15.63       12.52      4.48 o 
   3  18   3       41.47       40.54      5.68 o 
   4  18   3       14.88       19.36      5.29 o 
   5  18   3       10.61        9.03      4.98 o 
  -7  19   3       36.16       40.18      5.39 o 
  -6  19   3       18.04       21.61      4.68 o 
  -5  19   3        2.18        4.44      3.60 o 
  -4  19   3        0.37        0.56      4.47 o 
  -3  19   3       15.77       21.53      3.97 o 
  -2  19   3       46.89       51.15      4.78 o 
  -1  19   3        6.08        3.29      3.25 o 
   0  19   3        7.63        7.63      3.39 o 
   1  19   3        0.00       -5.95      4.00 o 
   2  19   3        0.24       -0.58      3.84 o 
   3  19   3       11.62       10.41      5.01 o 
   4  19   3        9.68        3.63      4.63 o 
   5  19   3       47.52       65.50      7.23 o 
  -7  20   3      180.34      189.72      9.10 o 
  -6  20   3       15.24        9.24      4.29 o 
  -5  20   3       61.88       63.37      5.73 o 
  -4  20   3       87.87       97.24      6.35 o 
  -3  20   3       27.99       38.69      5.56 o 
  -2  20   3      138.65      145.70      7.04 o 
  -1  20   3       37.56       36.25      4.49 o 
   0  20   3       13.05       14.35      4.47 o 
   1  20   3       75.14       70.39      7.97 o 
   2  20   3        6.04        1.55      4.52 o 
   3  20   3       33.15       39.71      6.36 o 
   4  20   3       61.57       72.13      7.61 o 
  -6  21   3        9.12       11.10      4.61 o 
  -5  21   3       20.51       22.05      4.83 o 
  -4  21   3       11.73       15.13      4.28 o 
  -3  21   3       63.51       58.09      5.58 o 
  -2  21   3        0.85       -1.53      4.21 o 
  -1  21   3        0.67        1.59      4.27 o 
   0  21   3       33.78       34.69      9.34 o 
   1  21   3        1.72        4.61      5.03 o 
   2  21   3        4.19        2.68      4.75 o 
   3  21   3        3.21        7.45      5.18 o 
  -5  22   3       29.09       21.36      5.90 o 
  -4  22   3        0.24        2.47      4.80 o 
  -3  22   3        3.23        4.24      4.74 o 
  -2  22   3        3.84       -2.91      5.53 o 
  -1  22   3        8.21        6.97      5.67 o 
   0  22   3       32.00       37.65      7.32 o 
   1  22   3       19.36       23.73      6.67 o 
   2  22   3       43.84       49.20      8.44 o 
  -3  23   3        0.02        5.61      6.11 o 
  -2  23   3        3.47       -0.65      5.77 o 
  -1  23   3        2.10       -4.85      5.58 o 
   0  23   3       10.90        3.39     13.84 o 
 -12   0   4       67.10       66.50      9.13 o 
 -10   0   4      287.51      277.21     15.98 o 
  -8   0   4        0.64       -2.04      3.42 o 
  -6   0   4       86.79       70.15      5.46 o 
  -4   0   4     3340.33     3764.05     53.58 o 
  -2   0   4     1426.48     1559.44     47.82 o 
   0   0   4     3992.11     4131.89     67.63 o 
   2   0   4      183.19      218.71      5.71 o 
   4   0   4      132.04      140.80      5.52 o 
   6   0   4        0.03       -2.51      3.52 o 
   8   0   4      206.52      192.56     12.04 o 
 -12   1   4       11.99       15.72      4.86 o 
 -11   1   4       57.73       53.07      5.75 o 
 -10   1   4       19.41        7.46      4.51 o 
  -9   1   4      479.78      557.56     13.63 o 
  -8   1   4       15.95       22.20      3.24 o 
  -7   1   4       13.76        7.52      3.43 o 
  -6   1   4     2002.23     2259.17     30.75 o 
  -5   1   4      829.54      948.91     10.36 o 
  -4   1   4     3236.70     3499.19     33.31 o 
  -3   1   4      763.64      929.01      8.47 o 
  -2   1   4     2324.00     2449.71     28.97 o 
  -1   1   4       13.83        6.19      1.45 o 
   0   1   4     1149.86     1088.06     20.77 o 
   1   1   4     2372.96     2398.52     22.20 o 
   2   1   4      662.28      621.32      7.15 o 
   3   1   4       25.69       17.20      2.51 o 
   4   1   4      127.83      134.25      3.78 o 
   5   1   4      329.64      330.48      7.31 o 
   6   1   4       41.81       37.91      3.55 o 
   7   1   4      154.61      132.50      5.55 o 
   8   1   4       74.31       59.88      9.22 o 
 -12   2   4       18.43       12.92      4.98 o 
 -11   2   4        8.91        0.74      4.19 o 
 -10   2   4       90.19       84.53      6.44 o 
  -9   2   4     6762.33     6786.64     99.39 o 
  -8   2   4       74.51       68.10      4.47 o 
  -7   2   4       35.82       43.03      3.46 o 
  -6   2   4      979.47      993.25     14.05 o 
  -5   2   4     2250.67     2575.79     25.29 o 
  -4   2   4       11.07       11.92      1.47 o 
  -3   2   4      680.24      661.58      6.32 o 
  -2   2   4     5505.76     5470.02     69.02 o 
  -1   2   4     1408.30     1310.92     20.42 o 
   0   2   4       80.43       97.02      3.53 o 
   1   2   4     2093.53     2088.34     19.55 o 
   2   2   4     1039.05     1037.78     10.81 o 
   3   2   4      984.29     1052.65     12.64 o 
   4   2   4        5.83        1.47      1.47 o 
   5   2   4        2.15        0.07      1.67 o 
   6   2   4      114.97      113.18      4.91 o 
   7   2   4        1.43        1.08      2.77 o 
   8   2   4       86.85       80.83     11.40 o 
 -12   3   4      104.96      124.20      7.82 o 
 -11   3   4      163.40      167.65      8.29 o 
 -10   3   4     1605.64     1654.39     29.56 o 
  -9   3   4      106.15      103.68      9.63 o 
  -8   3   4       24.78       22.75      3.32 o 
  -7   3   4       29.57       30.24      3.16 o 
  -6   3   4      446.96      449.21      8.68 o 
  -5   3   4     4999.19     5544.02     52.60 o 
  -4   3   4     1515.37     1721.04     17.24 o 
  -3   3   4     2255.77     2408.94     23.21 o 
  -2   3   4       98.35      112.44      2.76 o 
  -1   3   4      241.65      270.70      4.76 o 
   0   3   4      587.47      561.08      6.84 o 
   1   3   4        1.32        1.76      0.85 o 
   2   3   4        2.05       -0.56      1.05 o 
   3   3   4      990.93      962.84     13.77 o 
   4   3   4        5.09        7.36      2.52 o 
   5   3   4       29.69       27.71      2.00 o 
   6   3   4       66.98       68.41      4.63 o 
   7   3   4       71.91       54.73      4.58 o 
   8   3   4        0.50        3.81      4.43 o 
 -12   4   4       24.84       32.81      5.66 o 
 -11   4   4       64.01       64.16      6.08 o 
 -10   4   4      776.29      764.23     17.16 o 
  -9   4   4      110.62       93.02     17.06 o 
  -8   4   4        4.30        4.75      2.94 o 
  -7   4   4       28.03       37.46      3.09 o 
  -6   4   4      301.53      272.85      6.42 o 
  -5   4   4     4174.70     4459.54     47.09 o 
  -4   4   4      281.39      276.63      4.36 o 
  -3   4   4      243.55      228.92      3.77 o 
  -2   4   4     8399.50     8781.49     92.99 o 
  -1   4   4       87.74       77.66      1.99 o 
   0   4   4     3441.33     3296.69     33.19 o 
   1   4   4        7.68        6.17      1.01 o 
   2   4   4      472.59      544.17      7.28 o 
   3   4   4      720.86      708.22      9.95 o 
   4   4   4     1613.10     1726.12     21.22 o 
   5   4   4        8.50        3.14      1.66 o 
   6   4   4      378.30      364.58      8.38 o 
   7   4   4       38.78       36.22      4.67 o 
   8   4   4        8.01        8.52      4.64 o 
 -12   5   4      143.29      153.77      8.65 o 
 -11   5   4       23.70       20.98      4.84 o 
 -10   5   4        3.82        8.90      4.31 o 
  -9   5   4      182.15      183.14      6.55 o 
  -8   5   4      956.62      915.11     17.70 o 
  -7   5   4       92.68      104.20      4.40 o 
  -6   5   4        9.58       10.46      2.09 o 
  -5   5   4     2886.13     3067.02     31.91 o 
  -4   5   4     3923.31     4041.56     41.01 o 
  -3   5   4       41.35       35.98      2.22 o 
  -2   5   4      681.71      660.60      7.12 o 
  -1   5   4     5662.73     5790.63     57.17 o 
   0   5   4       75.35       57.60      1.75 o 
   1   5   4        0.49        0.25      1.07 o 
   2   5   4       87.90       59.95      2.03 o 
   3   5   4      978.49     1046.45     12.28 o 
   4   5   4      384.81      378.54      5.47 o 
   5   5   4      101.30       87.27      4.18 o 
   6   5   4       70.45       67.69      4.17 o 
   7   5   4       21.06       21.36      4.23 o 
   8   5   4        0.08       -3.43      4.36 o 
 -12   6   4      103.59      110.30      7.77 o 
 -11   6   4        0.74        5.76      4.39 o 
 -10   6   4      129.26      129.76      7.30 o 
  -9   6   4      648.79      609.12     15.87 o 
  -8   6   4       32.42       32.82      3.47 o 
  -7   6   4      151.58      155.41      5.41 o 
  -6   6   4        1.29        2.49      1.49 o 
  -5   6   4     2736.40     3055.71     31.91 o 
  -4   6   4      462.93      466.16      6.42 o 
  -3   6   4       46.71       48.07      1.78 o 
  -2   6   4       77.90       67.41      2.14 o 
  -1   6   4     1365.74     1573.88     14.84 o 
   0   6   4       14.13       11.73      1.30 o 
   1   6   4        6.45        4.53      0.85 o 
   2   6   4       81.14       75.62      2.12 o 
   3   6   4      668.18      692.74      7.93 o 
   4   6   4     1234.81     1218.12     13.66 o 
   5   6   4      201.66      202.00      6.01 o 
   6   6   4       49.30       48.32      3.82 o 
   7   6   4       38.36       38.64      4.81 o 
   8   6   4       40.22       45.31      6.37 o 
 -12   7   4       35.12       29.47      5.69 o 
 -11   7   4      541.15      590.07     15.37 o 
 -10   7   4     1278.64     1299.12     21.47 o 
  -9   7   4       88.26       88.54      8.96 o 
  -8   7   4      283.54      283.72      7.83 o 
  -7   7   4       65.81       72.29      3.91 o 
  -6   7   4      528.45      539.06      8.86 o 
  -5   7   4      939.31     1100.25     13.01 o 
  -4   7   4      102.44      104.91      2.71 o 
  -3   7   4      108.80      111.89      2.94 o 
  -2   7   4     1067.65     1007.61     13.51 o 
  -1   7   4      984.55      953.22     13.38 o 
   0   7   4     2206.76     2259.87     19.97 o 
   1   7   4      137.69      109.54      2.51 o 
   2   7   4      311.03      290.03      4.03 o 
   3   7   4       44.68       63.63      2.13 o 
   4   7   4      305.93      324.60      6.26 o 
   5   7   4        0.23       -2.08      2.56 o 
   6   7   4        1.89       -3.70      2.76 o 
   7   7   4       55.42       52.39      5.92 o 
   8   7   4       34.03       35.63      5.83 o 
 -12   8   4        5.39       11.21      5.05 o 
 -11   8   4       49.19       49.80      5.79 o 
 -10   8   4      437.24      455.27     10.96 o 
  -9   8   4      184.63      173.79      7.86 o 
  -8   8   4       24.88       24.35      4.11 o 
  -7   8   4       43.59       50.88      2.83 o 
  -6   8   4      130.22      141.45      4.00 o 
  -5   8   4       36.32       54.87      2.78 o 
  -4   8   4       12.48       20.69      1.60 o 
  -3   8   4      334.19      301.37      5.18 o 
  -2   8   4       85.13      106.13      2.69 o 
  -1   8   4      190.60      179.75      6.89 o 
   0   8   4      228.06      248.32      4.37 o 
   1   8   4        8.15       13.03      1.20 o 
   2   8   4        4.49        2.24      1.06 o 
   3   8   4      197.96      196.29      4.90 o 
   4   8   4     2829.38     2861.03     27.45 o 
   5   8   4      192.74      195.81      6.09 o 
   6   8   4       29.23       24.86      3.81 o 
   7   8   4        1.26       -2.17      3.21 o 
   8   8   4        8.14       11.14      5.00 o 
 -11   9   4       23.60       23.42      5.04 o 
 -10   9   4       96.61       99.33      5.70 o 
  -9   9   4      664.90      704.44     15.99 o 
  -8   9   4      365.84      351.48      8.98 o 
  -7   9   4      130.63      139.77      4.53 o 
  -6   9   4        4.37        6.01      1.84 o 
  -5   9   4       40.13       46.88      2.64 o 
  -4   9   4      109.63      104.81      3.90 o 
  -3   9   4      263.12      257.71      4.88 o 
  -2   9   4        0.21       -0.65      1.00 o 
  -1   9   4       65.78      102.01      2.77 o 
   0   9   4      154.93      179.73      3.41 o 
   1   9   4      263.54      238.64      4.15 o 
   2   9   4       73.86       71.38      2.18 o 
   3   9   4       70.51       65.23      2.38 o 
   4   9   4     1589.79     1585.40     19.88 o 
   5   9   4       25.71       21.49      3.56 o 
   6   9   4      218.99      229.29      7.91 o 
   7   9   4        6.34        5.76      3.49 o 
   8   9   4        1.37        1.28      4.25 o 
 -11  10   4        8.03        4.29      4.46 o 
 -10  10   4        6.85        7.65      4.20 o 
  -9  10   4      834.07      858.42     18.35 o 
  -8  10   4      895.65      918.25     14.37 o 
  -7  10   4      252.39      270.15      5.95 o 
  -6  10   4      337.87      350.51      7.37 o 
  -5  10   4        2.95        1.20      1.95 o 
  -4  10   4      132.33      145.27      4.87 o 
  -3  10   4      654.90      634.54      8.36 o 
  -2  10   4      476.70      463.83      8.66 o 
  -1  10   4     2163.28     2262.00     22.64 o 
   0  10   4      918.22      920.33     11.16 o 
   1  10   4      344.42      352.63      8.00 o 
   2  10   4      108.89      124.54      3.32 o 
   3  10   4      163.71      157.92      3.98 o 
   4  10   4       23.70       29.77      3.14 o 
   5  10   4        5.41        6.04      3.04 o 
   6  10   4     1081.29     1117.62     22.73 o 
   7  10   4       11.64       14.14      4.37 o 
 -11  11   4       79.39       97.32      7.25 o 
 -10  11   4       64.05       82.54      8.36 o 
  -9  11   4      123.09      142.26      7.39 o 
  -8  11   4      162.23      177.50      5.24 o 
  -7  11   4        0.01       -3.25      2.17 o 
  -6  11   4       20.16       26.56      3.03 o 
  -5  11   4       80.71       82.07      3.94 o 
  -4  11   4     2212.49     2096.24     29.27 o 
  -3  11   4     1230.44     1175.47     14.73 o 
  -2  11   4        8.10        6.51      1.35 o 
  -1  11   4       65.32       72.66      2.68 o 
   0  11   4       89.79      102.14      2.84 o 
   1  11   4       72.34       84.99      2.87 o 
   2  11   4      264.90      277.46      5.38 o 
   3  11   4      412.51      372.50      7.01 o 
   4  11   4      192.66      199.17      5.99 o 
   5  11   4        0.75       -3.40      2.83 o 
   6  11   4       23.23       31.47      4.21 o 
   7  11   4       49.89       62.58      6.85 o 
 -11  12   4      234.54      243.81     10.53 o 
 -10  12   4      416.68      431.75     12.99 o 
  -9  12   4      198.73      196.03      8.61 o 
  -8  12   4      475.62      417.97     10.63 o 
  -7  12   4        6.07        5.60      2.59 o 
  -6  12   4      880.78      876.98     15.21 o 
  -5  12   4       11.73       12.66      2.59 o 
  -4  12   4      111.01       97.52      4.23 o 
  -3  12   4      218.71      216.75      5.63 o 
  -2  12   4      395.72      404.76      6.68 o 
  -1  12   4      399.68      420.35      8.28 o 
   0  12   4      233.11      241.97      5.08 o 
   1  12   4        0.68       -0.58      1.29 o 
   2  12   4      179.31      181.30      6.03 o 
   3  12   4        0.93        0.61      2.14 o 
   4  12   4      267.56      262.08      7.56 o 
   5  12   4        3.10        2.04      3.06 o 
   6  12   4        3.76        2.64      3.28 o 
   7  12   4       13.56       17.38      8.92 o 
 -10  13   4       53.94       61.67      6.03 o 
  -9  13   4       82.66       83.98      6.33 o 
  -8  13   4       28.96       17.12      3.70 o 
  -7  13   4       16.60       16.79      3.25 o 
  -6  13   4       59.09       63.32      4.12 o 
  -5  13   4      324.82      342.27      8.20 o 
  -4  13   4     1038.99     1073.81     17.20 o 
  -3  13   4       78.82       86.69      3.41 o 
  -2  13   4       60.82       70.49      3.93 o 
  -1  13   4      371.59      387.45      7.34 o 
   0  13   4      169.37      167.09      4.68 o 
   1  13   4      131.70      117.26      3.69 o 
   2  13   4       38.31       37.97      2.64 o 
   3  13   4       35.65       40.47      4.12 o 
   4  13   4       89.70       96.15      4.99 o 
   5  13   4       94.19      100.21      5.49 o 
   6  13   4      235.95      238.20      8.21 o 
   7  13   4        1.68        3.49      5.06 o 
 -10  14   4       10.11        8.78      4.61 o 
  -9  14   4      316.63      309.56      9.66 o 
  -8  14   4       83.08       79.17      5.31 o 
  -7  14   4       12.75       10.82      3.60 o 
  -6  14   4       35.90       38.91      3.67 o 
  -5  14   4       22.70       17.77      3.00 o 
  -4  14   4       34.19       30.23      2.33 o 
  -3  14   4        5.32        5.31      1.67 o 
  -2  14   4      329.79      334.30      8.54 o 
  -1  14   4       87.84       81.15      3.50 o 
   0  14   4        5.47        4.08      2.12 o 
   1  14   4       29.55       30.39      2.38 o 
   2  14   4       94.44       86.94      4.29 o 
   3  14   4      145.75      139.09      6.33 o 
   4  14   4       72.87       75.01      5.38 o 
   5  14   4        0.91       -2.72      2.94 o 
   6  14   4        7.48       11.89      3.81 o 
 -10  15   4       16.02       18.45      5.07 o 
  -9  15   4       38.38       49.43      6.14 o 
  -8  15   4       24.34       39.93      4.53 o 
  -7  15   4      221.10      253.05     10.57 o 
  -6  15   4      143.10      128.72      5.66 o 
  -5  15   4       48.71       49.79      3.87 o 
  -4  15   4      625.29      605.74     11.86 o 
  -3  15   4      722.14      708.96     22.17 o 
  -2  15   4      120.66      129.58      7.03 o 
  -1  15   4        2.62        2.62      1.95 o 
   0  15   4       54.18       63.49      3.35 o 
   1  15   4       44.65       44.28      2.77 o 
   2  15   4       43.63       42.37      4.08 o 
   3  15   4       34.09       31.56      4.82 o 
   4  15   4       66.69       65.36      5.43 o 
   5  15   4        2.18        1.89      3.41 o 
   6  15   4       11.71        9.85      4.55 o 
  -9  16   4      197.92      200.62      8.24 o 
  -8  16   4      247.93      249.39     11.40 o 
  -7  16   4        4.15        5.37      3.71 o 
  -6  16   4        4.44        1.47      3.20 o 
  -5  16   4      200.29      181.91      6.56 o 
  -4  16   4      157.93      167.88      6.22 o 
  -3  16   4       29.46       34.36      3.79 o 
  -2  16   4        0.91       -1.31      2.11 o 
  -1  16   4       12.50        4.34      2.23 o 
   0  16   4       52.33       41.15      3.01 o 
   1  16   4       51.96       41.97      3.36 o 
   2  16   4       11.01        7.24      3.30 o 
   3  16   4       54.80       49.67      4.80 o 
   4  16   4       34.56       29.32      5.86 o 
   5  16   4       88.54       79.04      6.23 o 
  -9  17   4       23.11       20.77      4.52 o 
  -8  17   4        5.03       -0.20      4.35 o 
  -7  17   4      149.93      142.39      9.91 o 
  -6  17   4       63.68       62.13      5.22 o 
  -5  17   4       46.44       45.15      4.03 o 
  -4  17   4      394.13      411.98      9.85 o 
  -3  17   4      386.78      355.01     10.03 o 
  -2  17   4      278.70      269.06      7.16 o 
  -1  17   4        0.01       -3.10      2.25 o 
   0  17   4       87.85       83.50      4.36 o 
   1  17   4      267.60      251.22     13.62 o 
   2  17   4       95.94       80.35      7.90 o 
   3  17   4       37.09       26.97      5.26 o 
   4  17   4        1.06        3.63      4.77 o 
   5  17   4        0.52       -0.97      4.47 o 
  -8  18   4       55.92       53.08      6.72 o 
  -7  18   4       67.72       69.07      9.56 o 
  -6  18   4      101.24       92.31      7.00 o 
  -5  18   4        1.74       -2.78      3.11 o 
  -4  18   4      333.99      333.44      9.06 o 
  -3  18   4      145.34      136.26      6.57 o 
  -2  18   4        9.46        7.27      3.25 o 
  -1  18   4      120.22      127.20      9.70 o 
   0  18   4       34.68       29.97      4.96 o 
   1  18   4       37.04       39.51      5.48 o 
   2  18   4        0.11       -1.28      4.02 o 
   3  18   4      149.45      165.82      9.32 o 
   4  18   4       48.78       49.36      6.63 o 
  -8  19   4       31.42       30.61      6.49 o 
  -7  19   4      221.52      246.16      9.92 o 
  -6  19   4        5.93        2.48      3.92 o 
  -5  19   4        2.77        1.45      3.52 o 
  -4  19   4        7.19        5.46      3.51 o 
  -3  19   4       74.73       63.70      5.23 o 
  -2  19   4       53.31       46.40      5.60 o 
  -1  19   4       11.15       13.46      5.11 o 
   0  19   4       76.49       70.35      6.62 o 
   1  19   4       54.96       42.07      5.80 o 
   2  19   4       79.24       66.93      6.79 o 
   3  19   4        8.81       12.15      5.01 o 
   4  19   4        5.49        5.19      5.05 o 
  -7  20   4       98.72       94.88     12.32 o 
  -6  20   4       94.34       85.38      7.72 o 
  -5  20   4       49.97       57.31      7.38 o 
  -4  20   4      110.49      112.48      7.80 o 
  -3  20   4        1.15        6.20      6.43 o 
  -2  20   4       60.06       68.27      7.93 o 
  -1  20   4       31.59       43.75      6.91 o 
   0  20   4       74.50       61.16      6.57 o 
   1  20   4       57.11       55.01      6.40 o 
   2  20   4       47.60       49.79     10.24 o 
   3  20   4        0.32       -4.89      6.33 o 
  -6  21   4       31.66       35.52      8.14 o 
  -5  21   4        2.87       -0.45      5.72 o 
  -4  21   4       11.89        6.00      6.05 o 
  -3  21   4        1.57       -6.71      4.77 o 
  -2  21   4       72.24       69.21     14.58 o 
  -1  21   4      168.82      161.25     11.21 o 
   0  21   4       20.53       19.44      5.40 o 
   1  21   4       77.96      105.06      8.02 o 
   2  21   4       76.47       91.42      8.08 o 
  -5  22   4        0.34       -2.58      5.87 o 
  -4  22   4       25.14       32.33     13.29 o 
  -3  22   4        9.96        7.14      5.73 o 
  -2  22   4       17.45        9.96      6.19 o 
  -1  22   4        0.01        6.39      5.98 o 
   0  22   4       12.33       14.88      5.34 o 
   1  22   4       26.56       33.21      6.39 o 
  -2  23   4        3.19        0.27      5.77 o 
 -11   0   5      422.69      439.96     18.10 o 
  -9   0   5      235.88      227.35     16.25 o 
  -7   0   5      663.79      656.39     30.22 o 
  -5   0   5     5297.08     6319.68     89.03 o 
  -3   0   5      651.20      650.99     12.38 o 
  -1   0   5      259.61      261.08     14.25 o 
   1   0   5       49.98       33.60      2.30 o 
   3   0   5      728.45      756.45     16.14 o 
   5   0   5      413.38      348.02     19.23 o 
   7   0   5       34.07       33.04     10.65 o 
 -12   1   5       37.32       40.28      5.73 o 
 -11   1   5      121.66      117.44      7.22 o 
 -10   1   5        8.78       12.16      4.58 o 
  -9   1   5      249.54      257.61      8.81 o 
  -8   1   5       30.00       33.26      3.56 o 
  -7   1   5      431.23      438.63      8.29 o 
  -6   1   5      312.72      380.33      6.39 o 
  -5   1   5      783.75      836.61     10.02 o 
  -4   1   5     1680.08     1668.63     16.50 o 
  -3   1   5       94.82      100.18      2.68 o 
  -2   1   5      142.03      125.52      6.37 o 
  -1   1   5      807.86      912.68     17.26 o 
   0   1   5       10.33       11.07      2.78 o 
   1   1   5        0.37       -0.74      0.88 o 
   2   1   5        0.34        0.62      1.07 o 
   3   1   5      113.41      105.58      3.09 o 
   4   1   5      127.28      116.32      7.64 o 
   5   1   5      396.81      398.81     10.09 o 
   6   1   5        0.10       -3.77      2.62 o 
   7   1   5       24.42       28.92      4.62 o 
   8   1   5       93.71      104.29      7.06 o 
 -12   2   5        0.21       -6.29      4.19 o 
 -11   2   5        0.03       -5.74      3.83 o 
 -10   2   5     2437.71     2453.25     40.45 o 
  -9   2   5      806.50      821.47     16.95 o 
  -8   2   5      179.52      166.32      7.87 o 
  -7   2   5      163.11      148.12      5.96 o 
  -6   2   5       22.33       24.81      1.63 o 
  -5   2   5      175.63      173.08      3.54 o 
  -4   2   5      558.60      572.97      6.56 o 
  -3   2   5      319.49      348.27      5.22 o 
  -2   2   5      706.42      682.46     17.65 o 
  -1   2   5        3.11        9.16      3.32 o 
   0   2   5     3156.03     3530.61     45.95 o 
   1   2   5      652.00      639.38      7.20 o 
   2   2   5      130.62      117.06      3.31 o 
   3   2   5       63.13       63.41      2.85 o 
   4   2   5     2946.88     2909.21     33.31 o 
   5   2   5        1.31       -2.65      5.94 o 
   6   2   5       10.74        0.87      2.68 o 
   7   2   5       56.37       51.15      5.32 o 
   8   2   5        2.87        9.49      5.05 o 
 -12   3   5        1.12        2.74      4.57 o 
 -11   3   5      262.25      264.90     10.12 o 
 -10   3   5      185.96      201.83      8.67 o 
  -9   3   5      738.81      731.93     15.73 o 
  -8   3   5        1.01        0.89      2.47 o 
  -7   3   5        2.50       -2.59      1.97 o 
  -6   3   5        2.38       -1.15      1.11 o 
  -5   3   5       39.95       50.13      1.95 o 
  -4   3   5      623.23      689.48      7.72 o 
  -3   3   5       50.51       56.69      2.20 o 
  -2   3   5      546.91      530.63      7.28 o 
  -1   3   5     7361.65     7854.84    125.97 o 
   0   3   5      612.01      562.16      8.67 o 
   1   3   5      901.99      946.42      9.99 o 
   2   3   5        0.58        0.42      1.11 o 
   3   3   5      230.68      208.52      5.61 o 
   4   3   5       26.87       28.29      2.95 o 
   5   3   5     2410.93     2418.97     31.85 o 
   6   3   5       15.08        9.16      3.22 o 
   7   3   5      183.70      183.28      9.53 o 
   8   3   5       20.60       22.89      5.88 o 
 -12   4   5      108.17      107.98      7.49 o 
 -11   4   5      114.70      113.50      9.77 o 
 -10   4   5        7.54        7.81      4.07 o 
  -9   4   5      779.58      797.42     16.67 o 
  -8   4   5        2.02       -0.62      2.50 o 
  -7   4   5      849.52      824.63     13.83 o 
  -6   4   5      766.91      825.76     10.31 o 
  -5   4   5     1795.19     2055.93     22.53 o 
  -4   4   5      111.68      152.71      3.25 o 
  -3   4   5      755.20      806.22     11.80 o 
  -2   4   5      748.19      784.10     10.34 o 
  -1   4   5     1018.85     1101.64     12.97 o 
   0   4   5      160.31      173.25      3.50 o 
   1   4   5       16.11       12.44      1.23 o 
   2   4   5      414.59      396.49      6.06 o 
   3   4   5      215.61      223.58      4.96 o 
   4   4   5      264.21      281.70      7.62 o 
   5   4   5      230.74      214.55      6.63 o 
   6   4   5        2.96        4.57      3.07 o 
   7   4   5        0.31        3.39      4.47 o 
 -12   5   5        8.10        8.18      4.55 o 
 -11   5   5        9.09       15.98      4.50 o 
 -10   5   5       87.19       75.30      6.12 o 
  -9   5   5       27.12       22.39      4.10 o 
  -8   5   5       18.36       22.39      2.95 o 
  -7   5   5     1606.95     1683.84     24.53 o 
  -6   5   5        2.07        6.64      1.41 o 
  -5   5   5      398.83      386.15      5.79 o 
  -4   5   5        0.35        0.91      0.75 o 
  -3   5   5      729.14      756.29      9.32 o 
  -2   5   5      545.03      565.76      8.08 o 
  -1   5   5      307.04      384.18      5.13 o 
   0   5   5        0.87        0.99      0.96 o 
   1   5   5        4.16        1.29      0.99 o 
   2   5   5      165.17      182.23      3.68 o 
   3   5   5        0.47        0.23      1.58 o 
   4   5   5      101.93      110.20      4.88 o 
   5   5   5      143.76      144.03      5.53 o 
   6   5   5       65.78       72.85      4.55 o 
   7   5   5       83.19       80.89      8.55 o 
 -12   6   5        0.21       -2.34      4.17 o 
 -11   6   5        8.68       10.70      4.40 o 
 -10   6   5       14.07       11.27      4.08 o 
  -9   6   5      163.51      152.44      7.07 o 
  -8   6   5       22.57       18.16      2.90 o 
  -7   6   5       99.25       94.41      4.28 o 
  -6   6   5        3.75        1.80      1.51 o 
  -5   6   5      671.58      677.66     10.15 o 
  -4   6   5       37.75       38.48      2.09 o 
  -3   6   5      750.56      695.48      8.89 o 
  -2   6   5       58.36       53.51      3.06 o 
  -1   6   5     4362.48     4599.22     46.00 o 
   0   6   5       36.41       36.85      1.59 o 
   1   6   5     1631.80     1573.03     16.32 o 
   2   6   5      566.55      527.01      7.05 o 
   3   6   5       39.54       40.24      2.45 o 
   4   6   5      799.09      844.49     13.46 o 
   5   6   5       84.11       73.39      4.24 o 
   6   6   5      165.93      169.75      6.24 o 
   7   6   5        8.06       12.32      4.91 o 
 -12   7   5       41.51       45.18      5.92 o 
 -11   7   5        1.63        1.24      3.94 o 
 -10   7   5        2.06       -2.57      3.71 o 
  -9   7   5      292.82      257.79      7.94 o 
  -8   7   5      113.47      109.04      4.93 o 
  -7   7   5       46.06       50.10      2.82 o 
  -6   7   5        0.91        1.96      1.59 o 
  -5   7   5     1070.58     1096.30     19.05 o 
  -4   7   5      645.71      676.32      8.58 o 
  -3   7   5      187.56      225.00      4.53 o 
  -2   7   5     2444.55     2510.62     27.92 o 
  -1   7   5     2730.76     2971.37     32.76 o 
   0   7   5        2.74        4.49      1.14 o 
   1   7   5      238.53      243.24      4.20 o 
   2   7   5        0.00       -1.45      1.25 o 
   3   7   5      876.77      839.88     14.84 o 
   4   7   5       79.26       66.82      4.98 o 
   5   7   5      312.84      330.32      7.98 o 
   6   7   5       65.02       60.66      6.49 o 
   7   7   5        5.02        4.69      4.13 o 
 -12   8   5        0.83       -2.99      4.39 o 
 -11   8   5        8.16        4.36      4.21 o 
 -10   8   5       87.63       84.36      7.40 o 
  -9   8   5       43.22       42.66      4.18 o 
  -8   8   5       78.26       77.37      4.64 o 
  -7   8   5      146.62      147.94      4.59 o 
  -6   8   5        3.38        6.66      2.30 o 
  -5   8   5       11.24        8.83      1.51 o 
  -4   8   5      459.98      473.13      6.72 o 
  -3   8   5      647.12      664.93     12.97 o 
  -2   8   5     2394.92     2265.61     23.80 o 
  -1   8   5      149.27      132.38      3.03 o 
   0   8   5     2456.21     2513.19     26.32 o 
   1   8   5       79.17       63.04      2.42 o 
   2   8   5       17.51       23.07      1.90 o 
   3   8   5      449.11      478.47      8.36 o 
   4   8   5      111.39      107.64      4.62 o 
   5   8   5      183.19      182.69      6.84 o 
   6   8   5       25.51       34.45      4.71 o 
   7   8   5        0.75       -5.53      3.69 o 
 -12   9   5        7.53        7.47      4.82 o 
 -11   9   5       19.64       18.67      4.70 o 
 -10   9   5      105.98      105.14      6.65 o 
  -9   9   5       35.94       44.12      4.24 o 
  -8   9   5       54.79       55.86      4.03 o 
  -7   9   5      128.26      130.39      4.40 o 
  -6   9   5     2095.73     2078.53     26.65 o 
  -5   9   5      176.76      173.33      4.00 o 
  -4   9   5        0.21       -0.61      1.20 o 
  -3   9   5       56.43       50.36      2.27 o 
  -2   9   5       29.43       39.80      2.02 o 
  -1   9   5       99.81       88.86      2.44 o 
   0   9   5       69.28       76.90      2.29 o 
   1   9   5      128.82      104.58      2.83 o 
   2   9   5       68.14       67.19      2.80 o 
   3   9   5      155.04      148.39      5.07 o 
   4   9   5       15.19       10.43      2.96 o 
   5   9   5        4.00        6.11      3.26 o 
   6   9   5        4.62        4.87      3.98 o 
   7   9   5       46.09       43.54      5.56 o 
 -11  10   5       45.80       46.40      5.54 o 
 -10  10   5       23.79       21.12      4.62 o 
  -9  10   5       76.21       71.74      5.55 o 
  -8  10   5       10.41        9.52      2.36 o 
  -7  10   5        0.03        1.78      2.04 o 
  -6  10   5      112.71      110.90      3.84 o 
  -5  10   5      111.66      100.89      3.46 o 
  -4  10   5       38.51       49.79      2.45 o 
  -3  10   5       67.01       67.43      2.45 o 
  -2  10   5      854.38      877.61     17.75 o 
  -1  10   5      687.09      650.89      8.00 o 
   0  10   5      765.44      801.12      9.43 o 
   1  10   5        9.06        6.53      1.27 o 
   2  10   5      384.05      397.81      7.96 o 
   3  10   5      113.80      106.56      4.41 o 
   4  10   5       57.59       61.49      3.93 o 
   5  10   5      311.89      335.42     11.24 o 
   6  10   5       89.51       96.40      9.05 o 
 -11  11   5       17.32       20.58      4.99 o 
 -10  11   5        0.85       -5.54      3.69 o 
  -9  11   5        3.62       11.83      3.97 o 
  -8  11   5       19.21       15.53      2.65 o 
  -7  11   5      219.78      221.87      5.54 o 
  -6  11   5      354.73      332.65      6.61 o 
  -5  11   5        4.22       -0.21      1.84 o 
  -4  11   5     1236.18     1191.87     18.17 o 
  -3  11   5        0.18        1.04      1.32 o 
  -2  11   5     1469.21     1493.15     18.18 o 
  -1  11   5      901.26      909.68     11.31 o 
   0  11   5        0.04       -1.80      1.39 o 
   1  11   5      300.97      268.74      5.37 o 
   2  11   5       92.47      115.33      4.74 o 
   3  11   5      519.53      527.04      9.89 o 
   4  11   5       44.97       42.55      3.97 o 
   5  11   5      492.88      498.95     11.63 o 
   6  11   5       40.54       38.63      5.12 o 
 -11  12   5       39.00       38.70      5.65 o 
 -10  12   5       22.02       22.33      4.58 o 
  -9  12   5      500.46      509.61     14.77 o 
  -8  12   5      554.50      555.09     10.47 o 
  -7  12   5        1.17        3.47      2.19 o 
  -6  12   5      552.89      558.23      9.25 o 
  -5  12   5       68.29       52.71      3.18 o 
  -4  12   5        3.38        6.89      1.89 o 
  -3  12   5      103.87      101.09      3.40 o 
  -2  12   5       40.81       51.34      2.36 o 
  -1  12   5      180.56      185.68      8.11 o 
   0  12   5       10.19        5.93      1.48 o 
   1  12   5      323.24      313.28      5.63 o 
   2  12   5       74.84       78.40      3.83 o 
   3  12   5      519.52      543.41     11.29 o 
   4  12   5      230.54      255.36      7.91 o 
   5  12   5       76.50       81.94      7.05 o 
   6  12   5        0.86        9.20      4.92 o 
 -10  13   5        4.16       -1.56      4.36 o 
  -9  13   5       27.05       28.54      4.63 o 
  -8  13   5        1.17       -2.26      2.29 o 
  -7  13   5      286.17      281.02      6.61 o 
  -6  13   5      250.38      257.64      6.64 o 
  -5  13   5        4.59        6.14      2.27 o 
  -4  13   5       22.64       25.54      2.43 o 
  -3  13   5        7.66        3.94      1.82 o 
  -2  13   5        0.03       -0.04      1.44 o 
  -1  13   5       18.16       17.28      2.30 o 
   0  13   5        3.93        1.65      1.56 o 
   1  13   5       82.37       85.33      4.20 o 
   2  13   5       31.47       31.20      3.36 o 
   3  13   5      114.38      126.61      6.28 o 
   4  13   5      218.21      230.31      8.66 o 
   5  13   5       62.13       68.40      6.85 o 
   6  13   5      191.23      208.39     12.93 o 
 -10  14   5        0.11        0.10      4.11 o 
  -9  14   5       21.91       24.46      4.69 o 
  -8  14   5       29.32       25.61      3.32 o 
  -7  14   5       23.89       23.61      2.91 o 
  -6  14   5       26.18       18.83      3.24 o 
  -5  14   5      393.53      421.16      8.63 o 
  -4  14   5      248.47      238.09      5.75 o 
  -3  14   5      144.11      142.86      4.44 o 
  -2  14   5      181.78      179.58      5.13 o 
  -1  14   5      147.80      147.16      4.65 o 
   0  14   5       18.97       21.05      2.76 o 
   1  14   5      138.08      139.93      5.29 o 
   2  14   5        3.41        0.62      2.64 o 
   3  14   5      125.86      127.96      6.57 o 
   4  14   5        7.07        6.32      3.81 o 
   5  14   5       73.37       75.65      5.30 o 
 -10  15   5       41.97       52.04      9.17 o 
  -9  15   5       23.77       22.61      4.82 o 
  -8  15   5       38.43       38.68      4.23 o 
  -7  15   5       41.04       44.97      3.71 o 
  -6  15   5        4.59        0.74      2.51 o 
  -5  15   5      109.13      113.73      4.16 o 
  -4  15   5        4.31        2.35      1.91 o 
  -3  15   5       97.63       98.85      4.14 o 
  -2  15   5       48.86       52.27      3.27 o 
  -1  15   5       38.08       36.36      3.27 o 
   0  15   5       13.31       14.13      3.21 o 
   1  15   5       33.72       44.57      3.69 o 
   2  15   5        8.42        5.46      3.44 o 
   3  15   5      103.44      116.87      6.49 o 
   4  15   5       65.77       61.11      5.66 o 
   5  15   5       33.02       39.74      5.10 o 
  -9  16   5        0.18        1.05      4.30 o 
  -8  16   5        8.26        3.20      3.42 o 
  -7  16   5       23.71       20.20      3.50 o 
  -6  16   5       80.28       84.90      4.53 o 
  -5  16   5       15.32       12.32      2.87 o 
  -4  16   5      108.78      121.00      4.90 o 
  -3  16   5       49.98       48.59      5.01 o 
  -2  16   5        4.43        2.37      2.51 o 
  -1  16   5       58.09       58.09      4.43 o 
   0  16   5      137.90      131.94      8.38 o 
   1  16   5      473.04      468.29     20.96 o 
   2  16   5      256.60      259.37      8.81 o 
   3  16   5      114.89      106.52      6.42 o 
   4  16   5       35.22       33.29      6.34 o 
  -9  17   5       34.00       22.21      9.71 o 
  -8  17   5      347.57      347.53     16.69 o 
  -7  17   5        7.28       10.30      4.02 o 
  -6  17   5        1.10        4.72      3.56 o 
  -5  17   5       32.11       35.10      3.63 o 
  -4  17   5       33.65       27.84      3.66 o 
  -3  17   5        7.49       10.24      3.42 o 
  -2  17   5        0.88        0.06      3.00 o 
  -1  17   5       14.07       17.13      3.38 o 
   0  17   5       12.48       12.86      4.47 o 
   1  17   5      139.36      146.09     11.19 o 
   2  17   5      112.76      117.75      7.84 o 
   3  17   5      126.16      144.90     12.02 o 
   4  17   5        2.05        7.37      4.75 o 
  -8  18   5       76.15       88.65     10.16 o 
  -7  18   5       11.02       14.13      5.14 o 
  -6  18   5       84.45       89.07      7.35 o 
  -5  18   5       23.94       18.38      4.64 o 
  -4  18   5       19.14       28.25      4.39 o 
  -3  18   5       99.96       93.73      7.00 o 
  -2  18   5       33.75       32.30      5.24 o 
  -1  18   5       10.68        6.27      4.22 o 
   0  18   5      148.67      146.37      8.54 o 
   1  18   5        4.80        3.37      4.19 o 
   2  18   5      107.77      105.66      7.97 o 
   3  18   5        0.44        6.47      4.88 o 
  -7  19   5      191.24      205.07     10.78 o 
  -6  19   5        0.88       -4.13      4.46 o 
  -5  19   5        0.67       -0.05      4.16 o 
  -4  19   5       24.56       25.05      4.56 o 
  -3  19   5       51.28       46.36      6.48 o 
  -2  19   5        3.88        2.60      4.32 o 
  -1  19   5        0.00       -2.69      3.85 o 
   0  19   5       39.37       30.44      5.62 o 
   1  19   5        3.62       11.43      5.05 o 
   2  19   5        4.27        3.61      5.27 o 
   3  19   5       22.64       25.22      6.06 o 
  -7  20   5       25.14       33.71      6.57 o 
  -6  20   5        1.68        8.72      5.02 o 
  -5  20   5        0.24       -3.45      4.43 o 
  -4  20   5        6.29        6.68      4.96 o 
  -3  20   5        4.40        7.55      4.83 o 
  -2  20   5       82.12       85.41      7.39 o 
  -1  20   5        3.56        8.48      4.84 o 
   0  20   5        0.52       -1.85      4.46 o 
   1  20   5       93.29       91.77      7.73 o 
   2  20   5        2.61        7.52      5.12 o 
  -6  21   5       26.06       30.16      6.26 o 
  -5  21   5        0.12       -3.23      4.44 o 
  -4  21   5       34.21       31.54      6.20 o 
  -3  21   5      149.88      163.51      9.73 o 
  -2  21   5       12.49       14.33      5.17 o 
  -1  21   5        3.14        4.57      4.50 o 
   0  21   5       20.74       24.26      5.67 o 
   1  21   5        0.04        0.08      4.52 o 
  -4  22   5        0.86       -0.59      5.10 o 
  -3  22   5        1.32        3.56      4.89 o 
  -2  22   5        0.05       -1.70      7.20 o 
  -1  22   5        0.65       -6.60      4.57 o 
 -12   0   6        0.01        2.20      5.98 o 
 -10   0   6      128.24      124.73      9.55 o 
  -8   0   6      745.13      728.81     26.51 o 
  -6   0   6     2604.45     2696.43     93.19 o 
  -4   0   6      284.05      295.64      6.09 o 
  -2   0   6       12.66        5.11      3.13 o 
   0   0   6     2009.39     2015.23     93.78 o 
   2   0   6      831.31      835.25     13.14 o 
   4   0   6     1215.04     1161.22     24.84 o 
   6   0   6       22.39       18.94     11.25 o 
 -13   1   6        9.18       -3.90      7.43 o 
 -12   1   6      104.37      116.79      7.57 o 
 -11   1   6        0.35        0.97      3.88 o 
 -10   1   6      174.73      157.17      7.93 o 
  -9   1   6        5.40        4.87      3.08 o 
  -8   1   6       88.81       85.01      4.77 o 
  -7   1   6      152.23      123.91      3.86 o 
  -6   1   6        4.70       -2.94      1.96 o 
  -5   1   6       59.13       64.11      1.99 o 
  -4   1   6       64.89       57.83      2.06 o 
  -3   1   6       16.24       13.92      1.08 o 
  -2   1   6       40.97       37.16      2.96 o 
  -1   1   6      644.52      753.85     17.98 o 
   0   1   6     1086.82     1087.39     27.98 o 
   1   1   6       69.18       58.15      2.95 o 
   2   1   6       58.86       52.04      2.98 o 
   3   1   6      338.88      351.04      5.88 o 
   4   1   6       87.51       83.21      6.81 o 
   5   1   6      458.24      496.68     10.39 o 
   6   1   6       34.12       40.23      4.83 o 
   7   1   6        1.55        5.00      4.13 o 
 -12   2   6       19.37       24.56      5.12 o 
 -11   2   6      185.26      208.64      8.96 o 
 -10   2   6      365.79      383.73     11.07 o 
  -9   2   6       92.70       99.59      5.54 o 
  -8   2   6      400.72      395.54      9.76 o 
  -7   2   6       78.78       87.59      3.24 o 
  -6   2   6     1788.66     1816.66     23.38 o 
  -5   2   6     1316.80     1411.99     15.44 o 
  -4   2   6        1.20        0.87      0.97 o 
  -3   2   6       21.20       16.76      1.28 o 
  -2   2   6      305.00      351.20      9.87 o 
  -1   2   6        0.08        0.12      2.06 o 
   0   2   6       20.79       27.08      5.90 o 
   1   2   6      117.89       94.85      2.33 o 
   2   2   6        3.35        1.48      1.38 o 
   3   2   6      189.43      186.88      4.71 o 
   4   2   6        0.95       -4.90      3.27 o 
   5   2   6       16.30       17.25      3.32 o 
   6   2   6      107.59      109.50      6.51 o 
   7   2   6       55.68       76.67      6.98 o 
 -12   3   6        0.80       -4.32      4.09 o 
 -11   3   6      231.50      223.29      9.21 o 
 -10   3   6       16.36       20.43      7.34 o 
  -9   3   6       50.43       60.01      6.51 o 
  -8   3   6       79.98       80.43      4.17 o 
  -7   3   6       32.80       30.66      2.48 o 
  -6   3   6      776.43      860.52     10.06 o 
  -5   3   6       20.40       31.54      1.58 o 
  -4   3   6       58.27       47.10      2.11 o 
  -3   3   6       13.38       11.00      1.22 o 
  -2   3   6      133.32      121.45      3.97 o 
  -1   3   6      975.93     1120.57     19.31 o 
   0   3   6      907.21      926.67     17.02 o 
   1   3   6        0.39        0.71      1.04 o 
   2   3   6      808.85      862.19      9.95 o 
   3   3   6      446.50      439.13      7.37 o 
   4   3   6        0.66       -3.46      3.11 o 
   5   3   6       82.81       82.46      4.67 o 
   6   3   6        2.12       -1.23      3.94 o 
   7   3   6        1.24        1.25      4.52 o 
 -12   4   6        8.69        9.49      4.58 o 
 -11   4   6       88.90       89.35     10.01 o 
 -10   4   6       16.49       17.10      4.11 o 
  -9   4   6       15.94        8.35      3.26 o 
  -8   4   6       96.57       80.16      4.16 o 
  -7   4   6        1.75        1.14      1.58 o 
  -6   4   6        3.55        1.08      1.31 o 
  -5   4   6       64.38       62.89      2.31 o 
  -4   4   6      419.23      410.14      8.14 o 
  -3   4   6        4.97        3.61      1.38 o 
  -2   4   6     2645.56     2765.97     30.40 o 
  -1   4   6      175.73      162.89      3.45 o 
   0   4   6      364.59      391.72      5.76 o 
   1   4   6       63.20       68.93      2.33 o 
   2   4   6       13.40       23.85      1.90 o 
   3   4   6      768.68      824.78     15.22 o 
   4   4   6      929.34      888.25     15.80 o 
   5   4   6      134.87      146.34      5.64 o 
   6   4   6       18.50       15.27      4.57 o 
   7   4   6        1.97       -2.09      4.67 o 
 -12   5   6      102.68      117.33      7.51 o 
 -11   5   6       16.45       14.24      4.30 o 
 -10   5   6      614.72      594.83     14.31 o 
  -9   5   6       46.34       43.64      3.87 o 
  -8   5   6        0.34        1.15      2.27 o 
  -7   5   6        0.19       -1.72      1.59 o 
  -6   5   6       14.72       16.93      1.64 o 
  -5   5   6     1906.73     1920.15     22.19 o 
  -4   5   6      111.32      104.62      2.99 o 
  -3   5   6      214.93      250.50      5.16 o 
  -2   5   6       29.50       35.46      1.76 o 
  -1   5   6       48.40       62.84      2.19 o 
   0   5   6       65.08       64.42      3.44 o 
   1   5   6      250.57      272.81      4.79 o 
   2   5   6     1126.28     1137.09     13.82 o 
   3   5   6     3512.11     3625.51     48.81 o 
   4   5   6      774.18      724.49     12.40 o 
   5   5   6      230.38      232.84      6.35 o 
   6   5   6       39.08       41.28      5.78 o 
 -12   6   6       39.21       30.17      8.99 o 
 -11   6   6        9.52        6.64      4.02 o 
 -10   6   6       15.84       15.74      4.01 o 
  -9   6   6      131.66      137.88      5.85 o 
  -8   6   6       10.06        3.88      2.53 o 
  -7   6   6       12.17       13.05      2.05 o 
  -6   6   6      294.54      297.52      5.23 o 
  -5   6   6       26.11       32.54      2.57 o 
  -4   6   6        0.14        0.57      1.04 o 
  -3   6   6      160.35      171.99      4.03 o 
  -2   6   6      484.73      518.83      7.40 o 
  -1   6   6       39.61       58.40      2.42 o 
   0   6   6       51.97       46.54      1.88 o 
   1   6   6      160.63      175.67      3.59 o 
   2   6   6      352.46      363.47      7.44 o 
   3   6   6      144.24      191.38      7.16 o 
   4   6   6      161.55      160.07      5.66 o 
   5   6   6        3.44        7.14      3.13 o 
   6   6   6        3.05        4.66      3.64 o 
 -12   7   6        8.42       15.72      6.97 o 
 -11   7   6       27.98       28.94      4.82 o 
 -10   7   6       64.07       73.13      6.47 o 
  -9   7   6       22.08       20.49      3.38 o 
  -8   7   6     1403.19     1408.32     21.88 o 
  -7   7   6      258.28      260.24      5.90 o 
  -6   7   6       36.02       38.16      3.57 o 
  -5   7   6       11.54        9.70      1.58 o 
  -4   7   6      396.33      402.15      6.19 o 
  -3   7   6       89.60       95.35      3.40 o 
  -2   7   6       58.78       60.47      2.42 o 
  -1   7   6        0.80       -0.04      1.07 o 
   0   7   6       28.13       31.88      1.80 o 
   1   7   6      140.14      130.81      3.22 o 
   2   7   6       36.49       39.58      2.35 o 
   3   7   6     1061.39     1061.89     15.88 o 
   4   7   6      203.52      197.88      6.14 o 
   5   7   6       42.95       45.83      4.38 o 
   6   7   6      115.73      114.36      6.75 o 
 -12   8   6       52.74       58.42     10.67 o 
 -11   8   6       43.89       40.20      5.63 o 
 -10   8   6       99.43      108.32      5.81 o 
  -9   8   6      172.13      146.91      6.13 o 
  -8   8   6      464.64      453.51     10.02 o 
  -7   8   6       36.46       45.04      2.95 o 
  -6   8   6      122.56      120.09      4.00 o 
  -5   8   6       94.18       93.93      3.23 o 
  -4   8   6      149.43      142.54      3.57 o 
  -3   8   6      368.68      383.01      6.12 o 
  -2   8   6      391.31      433.84      6.87 o 
  -1   8   6       48.81       47.26      2.26 o 
   0   8   6      159.02      195.70      5.48 o 
   1   8   6       55.17       52.04      2.30 o 
   2   8   6        3.27        0.89      2.07 o 
   3   8   6      278.47      291.20      7.13 o 
   4   8   6       33.99       36.54      3.50 o 
   5   8   6      278.13      331.12     10.45 o 
   6   8   6      211.94      235.79     10.82 o 
 -12   9   6        4.44        2.87      6.95 o 
 -11   9   6      105.25      110.23      8.42 o 
 -10   9   6       39.29       32.29      5.07 o 
  -9   9   6        1.22        2.16      3.02 o 
  -8   9   6        1.06        2.61      2.24 o 
  -7   9   6      145.11      157.68      4.93 o 
  -6   9   6       12.29       13.40      2.15 o 
  -5   9   6        8.53        8.87      1.58 o 
  -4   9   6        0.06        0.52      1.21 o 
  -3   9   6        1.48        1.51      1.16 o 
  -2   9   6       85.77       85.40      3.22 o 
  -1   9   6      217.08      253.02      5.11 o 
   0   9   6       67.91       64.92      2.53 o 
   1   9   6        2.53        4.14      1.62 o 
   2   9   6      490.12      493.08      9.14 o 
   3   9   6     1189.09     1176.29     17.45 o 
   4   9   6       34.49       42.26      3.70 o 
   5   9   6      221.63      229.62      8.94 o 
   6   9   6      187.38      210.54     11.95 o 
 -11  10   6       18.16       20.83      7.17 o 
 -10  10   6        0.49       -1.05      3.50 o 
  -9  10   6       72.43       74.81      4.86 o 
  -8  10   6        1.30        5.26      2.37 o 
  -7  10   6        5.17        9.30      2.42 o 
  -6  10   6      218.50      214.67      5.51 o 
  -5  10   6      283.01      303.09      5.88 o 
  -4  10   6      662.88      671.77     14.60 o 
  -3  10   6      433.55      422.99      5.90 o 
  -2  10   6        0.37       -0.58      1.16 o 
  -1  10   6       35.95       33.24      2.26 o 
   0  10   6      287.43      315.59      6.08 o 
   1  10   6      346.22      340.05      7.08 o 
   2  10   6      119.31      112.91      5.76 o 
   3  10   6        4.37        4.81      2.76 o 
   4  10   6      529.48      535.68     11.86 o 
   5  10   6       42.58       44.89      5.95 o 
   6  10   6        3.64        8.51      5.19 o 
 -11  11   6        2.18       11.36      7.11 o 
 -10  11   6       64.80       55.39     10.93 o 
  -9  11   6      247.06      225.01      7.78 o 
  -8  11   6        5.72        3.58      2.36 o 
  -7  11   6      157.88      150.21      5.10 o 
  -6  11   6        0.00        0.81      1.98 o 
  -5  11   6        0.90        0.62      1.74 o 
  -4  11   6      325.96      338.36      6.61 o 
  -3  11   6      152.13      139.99      5.51 o 
  -2  11   6      472.71      451.18      6.34 o 
  -1  11   6        2.41       -0.95      1.40 o 
   0  11   6        3.62        1.04      1.83 o 
   1  11   6       76.99       71.60      3.60 o 
   2  11   6       79.05       70.99      3.78 o 
   3  11   6       71.74       69.39      4.41 o 
   4  11   6       16.92       21.95      3.85 o 
   5  11   6       11.21       14.96      5.19 o 
 -11  12   6       54.88       51.55     15.07 o 
 -10  12   6       64.98       54.31      8.41 o 
  -9  12   6       41.16       32.05      4.51 o 
  -8  12   6        4.10        0.33      2.41 o 
  -7  12   6      270.41      283.45      6.96 o 
  -6  12   6      638.20      608.29      9.82 o 
  -5  12   6       10.58       10.76      2.22 o 
  -4  12   6       95.69       95.74      3.51 o 
  -3  12   6      346.29      347.94      6.67 o 
  -2  12   6      234.20      245.15      4.59 o 
  -1  12   6        0.01       -0.39      1.52 o 
   0  12   6       38.92       33.65      3.57 o 
   1  12   6       53.58       54.58      4.05 o 
   2  12   6       19.00       20.63      2.93 o 
   3  12   6       17.01       22.05      3.93 o 
   4  12   6      213.79      220.22      8.65 o 
   5  12   6       42.01       58.91     12.73 o 
 -10  13   6        0.26       -1.84      6.09 o 
  -9  13   6        0.00        2.36      4.31 o 
  -8  13   6       54.20       49.43      3.73 o 
  -7  13   6       12.93       12.71      2.70 o 
  -6  13   6       96.42       89.73      3.90 o 
  -5  13   6      747.65      743.86     10.32 o 
  -4  13   6      329.05      311.12      6.68 o 
  -3  13   6      641.99      674.34     11.97 o 
  -2  13   6      252.03      265.17     12.85 o 
  -1  13   6       40.44       34.05      3.62 o 
   0  13   6        6.17        0.27      2.62 o 
   1  13   6       36.02       29.99      3.34 o 
   2  13   6      385.47      359.90     11.21 o 
   3  13   6      219.58      256.53      9.02 o 
   4  13   6       40.36       41.42      4.96 o 
   5  13   6      169.25      187.33     10.23 o 
 -10  14   6      106.93      116.80     11.64 o 
  -9  14   6        0.01        1.56      5.35 o 
  -8  14   6       57.34       66.07      5.12 o 
  -7  14   6      123.43      118.51      5.01 o 
  -6  14   6      135.45      151.34      5.02 o 
  -5  14   6     1085.76     1120.89     15.15 o 
  -4  14   6      469.15      478.54     10.40 o 
  -3  14   6        7.37        4.32      3.39 o 
  -2  14   6      136.07      138.65      6.68 o 
  -1  14   6        5.42        4.78      4.40 o 
   0  14   6       50.16       47.95      4.26 o 
   1  14   6       86.06       80.60      5.21 o 
   2  14   6       36.16       41.45      4.87 o 
   3  14   6      212.52      198.38      8.31 o 
   4  14   6        3.28        5.43      3.82 o 
 -10  15   6        5.45        5.21      6.64 o 
  -9  15   6        0.45       -5.56      5.63 o 
  -8  15   6       30.12       30.60      6.92 o 
  -7  15   6       97.83       88.90      5.73 o 
  -6  15   6        1.93        4.50      3.46 o 
  -5  15   6      151.43      156.47      7.04 o 
  -4  15   6        4.84        4.24      3.23 o 
  -3  15   6       31.84       25.37      3.40 o 
  -2  15   6       44.89       44.99      5.40 o 
  -1  15   6      389.23      384.43     10.58 o 
   0  15   6       27.91       18.26      3.67 o 
   1  15   6       10.81        6.70      3.39 o 
   2  15   6        1.66        0.71      3.50 o 
   3  15   6       41.63       54.66      5.32 o 
   4  15   6       11.26        9.28      4.30 o 
  -9  16   6       28.77       24.10      7.32 o 
  -8  16   6        2.25       -2.49      5.43 o 
  -7  16   6        0.69       -2.80      3.44 o 
  -6  16   6        4.23        1.69      3.38 o 
  -5  16   6       21.18       23.31      4.05 o 
  -4  16   6       24.47       28.01      6.65 o 
  -3  16   6       38.11       32.57      4.18 o 
  -2  16   6      255.38      239.51      9.80 o 
  -1  16   6       59.10       45.13      4.42 o 
   0  16   6      413.89      371.67     26.62 o 
   1  16   6       57.04       64.83      6.22 o 
   2  16   6        3.61        5.78      4.38 o 
   3  16   6        4.39        8.95      4.86 o 
  -9  17   6        2.15        7.59      6.60 o 
  -8  17   6       71.47       74.02      8.99 o 
  -7  17   6       43.29       53.36      6.37 o 
  -6  17   6        1.88        6.21      3.61 o 
  -5  17   6      102.88       99.90      6.25 o 
  -4  17   6        1.79        1.02      3.93 o 
  -3  17   6       14.05       16.59      3.77 o 
  -2  17   6        0.27        1.16      3.27 o 
  -1  17   6       22.86       14.38      4.63 o 
   0  17   6        0.10       -1.01      4.08 o 
   1  17   6       15.83       20.99      5.06 o 
   2  17   6       34.84       31.92      5.63 o 
   3  17   6       54.32       43.52      6.40 o 
  -8  18   6        0.83        3.71      6.14 o 
  -7  18   6        1.71        1.19      4.50 o 
  -6  18   6        4.67       -2.08      4.37 o 
  -5  18   6        1.78       -2.91      3.66 o 
  -4  18   6        3.56        0.93      4.41 o 
  -3  18   6       67.41       60.05      6.27 o 
  -2  18   6        4.47        0.84      4.01 o 
  -1  18   6       46.92       44.86      5.86 o 
   0  18   6       27.12       29.12      5.59 o 
   1  18   6      185.54      187.53      9.91 o 
   2  18   6        8.57        4.54      4.66 o 
  -7  19   6       52.73       68.28     12.55 o 
  -6  19   6       10.48       14.25      5.41 o 
  -5  19   6        0.26        4.06      3.89 o 
  -4  19   6       47.89       35.46      5.74 o 
  -3  19   6       23.06       15.84      5.18 o 
  -2  19   6       24.72       27.80      5.56 o 
  -1  19   6       13.91        4.74      4.65 o 
   0  19   6        3.32        4.60      4.63 o 
   1  19   6       19.39       22.78      5.41 o 
  -6  20   6        5.09       -0.29      4.79 o 
  -5  20   6       15.79        6.31      6.88 o 
  -4  20   6       34.67       22.67      5.47 o 
  -3  20   6      112.71      112.15      8.33 o 
  -2  20   6       84.27       86.23      7.58 o 
  -1  20   6        0.21        9.21      4.96 o 
   0  20   6       20.23       19.32      5.32 o 
  -5  21   6        0.62        3.80      5.07 o 
  -4  21   6       21.02       20.12      5.96 o 
  -3  21   6       10.53        4.21      4.93 o 
  -2  21   6        2.52       -2.25      4.47 o 
  -1  21   6        3.12        9.16      5.21 o 
 -13   0   7      153.90      172.75     19.79 o 
 -11   0   7       56.24       54.37      8.14 o 
  -9   0   7        9.65        1.42      4.13 o 
  -7   0   7     3972.94     4303.49     94.85 o 
  -5   0   7      131.33      123.00      4.48 o 
  -3   0   7      728.05      646.21     26.33 o 
  -1   0   7     1435.96     1371.25     33.27 o 
   1   0   7      301.87      283.12      7.47 o 
   3   0   7        0.23       -2.41     10.49 o 
   5   0   7       98.74       77.74      7.93 o 
 -13   1   7       31.83       25.85      8.76 o 
 -12   1   7       47.65       50.26      8.83 o 
 -11   1   7      246.20      258.26     11.54 o 
 -10   1   7      158.10      152.73      7.13 o 
  -9   1   7       39.80       30.00      3.81 o 
  -8   1   7        1.28       -1.06      2.29 o 
  -7   1   7      291.34      273.68      7.20 o 
  -6   1   7      150.64      145.11      3.35 o 
  -5   1   7      318.50      289.17      5.08 o 
  -4   1   7        0.25       -0.55      1.51 o 
  -3   1   7      493.18      481.90     16.89 o 
  -2   1   7      155.96      155.66      6.74 o 
  -1   1   7      678.30      678.48     20.75 o 
   0   1   7        2.51        2.44      3.75 o 
   1   1   7      155.23      159.00      3.36 o 
   2   1   7        7.81        4.48      1.64 o 
   3   1   7      554.02      562.39     12.08 o 
   4   1   7      105.92       98.41      4.83 o 
   5   1   7        0.28        1.66      3.45 o 
   6   1   7        2.64       -0.89      3.95 o 
 -12   2   7      152.21      143.71     12.04 o 
 -11   2   7      258.86      280.46     14.51 o 
 -10   2   7        8.00       14.89      3.99 o 
  -9   2   7        0.77       -3.15      2.81 o 
  -8   2   7      155.87      148.54      5.34 o 
  -7   2   7        4.92       -3.90      3.01 o 
  -6   2   7      498.05      501.61      6.91 o 
  -5   2   7      874.92      839.24     10.81 o 
  -4   2   7     1169.80     1178.81     15.05 o 
  -3   2   7     1616.23     1615.63     20.29 o 
  -2   2   7      929.50      946.26     17.29 o 
  -1   2   7      723.39      731.01     17.54 o 
   0   2   7     1992.47     1927.19     34.53 o 
   1   2   7      422.62      432.68      9.24 o 
   2   2   7       34.59       44.91      2.42 o 
   3   2   7      715.16      706.95     11.16 o 
   4   2   7       16.01        5.98      2.90 o 
   5   2   7       13.74        8.54      3.84 o 
   6   2   7       17.17       18.17      5.91 o 
 -12   3   7       27.31       29.55      8.19 o 
 -11   3   7       32.26       35.83      8.69 o 
 -10   3   7      333.31      352.02     10.52 o 
  -9   3   7      350.66      343.40      9.63 o 
  -8   3   7       57.40       52.61      3.55 o 
  -7   3   7      325.86      307.37      6.14 o 
  -6   3   7        9.39        5.80      1.30 o 
  -5   3   7       38.20       50.06      2.52 o 
  -4   3   7      415.55      383.90      6.25 o 
  -3   3   7      367.34      357.88      5.82 o 
  -2   3   7        8.04       12.48      3.02 o 
  -1   3   7      112.05      133.98     10.82 o 
   0   3   7      156.50      148.81      7.87 o 
   1   3   7        8.60        5.82      1.73 o 
   2   3   7        7.64        7.74      2.31 o 
   3   3   7       56.72       57.78      4.08 o 
   4   3   7       11.28       12.36      2.68 o 
   5   3   7        2.88       -0.54      3.83 o 
   6   3   7       19.37       26.61      5.49 o 
 -12   4   7       25.14       41.69     11.08 o 
 -11   4   7      117.85      138.68     11.25 o 
 -10   4   7      257.46      253.22      9.07 o 
  -9   4   7      531.95      529.84     11.12 o 
  -8   4   7      188.82      212.17      6.30 o 
  -7   4   7      492.99      535.86      8.48 o 
  -6   4   7      423.42      425.97      6.27 o 
  -5   4   7      230.88      226.29      4.91 o 
  -4   4   7      495.16      515.15      8.71 o 
  -3   4   7      256.81      244.49      4.64 o 
  -2   4   7       64.65       66.20      2.80 o 
  -1   4   7       79.85      118.21      4.34 o 
   0   4   7      136.51      138.32      3.56 o 
   1   4   7       11.12        9.04      1.58 o 
   2   4   7      211.31      211.95      4.99 o 
   3   4   7      846.18      887.40     15.64 o 
   4   4   7       84.04       76.67      4.78 o 
   5   4   7       52.22       58.30      5.83 o 
   6   4   7       50.06       58.68     10.62 o 
 -12   5   7       16.87       21.31      7.52 o 
 -11   5   7      103.46      110.22     10.31 o 
 -10   5   7      266.89      269.57      9.30 o 
  -9   5   7       36.76       51.71      4.04 o 
  -8   5   7        0.13       -0.15      2.31 o 
  -7   5   7       26.80       26.68      2.06 o 
  -6   5   7      148.23      166.91      3.78 o 
  -5   5   7      205.19      217.26      4.94 o 
  -4   5   7      168.58      161.37      4.44 o 
  -3   5   7      317.64      287.41      5.33 o 
  -2   5   7      164.54      180.37      3.69 o 
  -1   5   7     1042.21     1038.75     12.90 o 
   0   5   7       33.86       26.74      1.80 o 
   1   5   7        0.80        1.44      1.42 o 
   2   5   7      217.71      217.67      6.40 o 
   3   5   7      206.64      213.29      6.97 o 
   4   5   7       52.94       60.85      4.20 o 
   5   5   7       73.02       77.72      5.56 o 
 -12   6   7       98.74      110.24     10.78 o 
 -11   6   7      165.65      176.06     12.27 o 
 -10   6   7       89.36       87.99      5.29 o 
  -9   6   7       38.04       37.28      3.74 o 
  -8   6   7      263.75      278.43      6.33 o 
  -7   6   7      489.68      512.35      8.21 o 
  -6   6   7        0.14       -1.30      1.30 o 
  -5   6   7      172.57      168.78      5.91 o 
  -4   6   7       57.07       62.93      2.96 o 
  -3   6   7       35.50       29.77      2.02 o 
  -2   6   7        8.72        8.83      1.43 o 
  -1   6   7       10.05       13.64      1.35 o 
   0   6   7      312.93      282.90      4.71 o 
   1   6   7      345.03      342.62      5.68 o 
   2   6   7        0.02       -2.40      2.15 o 
   3   6   7       47.26       45.49      3.46 o 
   4   6   7       27.88       27.86      3.58 o 
   5   6   7       24.68       30.39      4.30 o 
 -12   7   7       29.40       53.81      9.04 o 
 -11   7   7       17.73       15.04      6.69 o 
 -10   7   7       29.20       23.69      5.28 o 
  -9   7   7        6.12        7.07      2.96 o 
  -8   7   7        0.96        2.64      2.03 o 
  -7   7   7        0.03       -0.82      1.83 o 
  -6   7   7      383.56      367.28      7.58 o 
  -5   7   7       82.06       80.56      2.58 o 
  -4   7   7      358.78      359.75      7.33 o 
  -3   7   7      505.71      539.35      8.62 o 
  -2   7   7       55.77       56.50      2.40 o 
  -1   7   7       14.07       12.80      1.45 o 
   0   7   7       10.02       13.38      1.55 o 
   1   7   7        1.58        5.87      1.79 o 
   2   7   7        3.12        0.52      2.40 o 
   3   7   7       22.37       20.96      2.97 o 
   4   7   7        0.09       -0.64      3.15 o 
   5   7   7       66.83       70.41      6.45 o 
 -12   8   7       56.79       75.94     10.09 o 
 -11   8   7      200.33      209.43     13.23 o 
 -10   8   7        0.14       -6.04      4.03 o 
  -9   8   7      394.90      396.69      9.65 o 
  -8   8   7       12.31       13.22      2.50 o 
  -7   8   7      191.93      187.53      5.22 o 
  -6   8   7        0.23        0.43      1.34 o 
  -5   8   7      339.52      337.17      5.54 o 
  -4   8   7      297.60      300.57      6.24 o 
  -3   8   7      459.09      499.89      8.37 o 
  -2   8   7      613.73      608.99      8.94 o 
  -1   8   7       53.91       55.75      2.31 o 
   0   8   7      213.50      212.52      4.38 o 
   1   8   7      910.66      900.94     13.77 o 
   2   8   7       10.67        9.62      3.04 o 
   3   8   7       48.29       44.18      3.59 o 
   4   8   7        0.41        2.41      5.17 o 
   5   8   7       62.18       68.48      6.58 o 
 -12   9   7       27.27       28.18      8.31 o 
 -11   9   7        4.27        8.81      6.53 o 
 -10   9   7        3.55        0.94      4.57 o 
  -9   9   7        7.51       14.71      4.75 o 
  -8   9   7        9.49        6.27      2.39 o 
  -7   9   7        0.73       -1.55      2.00 o 
  -6   9   7       10.42        8.43      1.69 o 
  -5   9   7        2.15        7.04      1.62 o 
  -4   9   7      178.29      179.70      4.30 o 
  -3   9   7       50.85       52.23      2.78 o 
  -2   9   7       90.72      115.03      4.13 o 
  -1   9   7       48.37       43.59      2.49 o 
   0   9   7       96.73       95.72      5.78 o 
   1   9   7        8.81       10.05      2.48 o 
   2   9   7        2.99        1.78      2.48 o 
   3   9   7       93.65       97.03      4.95 o 
   4   9   7       20.00       17.57      4.59 o 
   5   9   7        3.05        2.24      4.56 o 
 -11  10   7        1.83       -4.46      5.79 o 
 -10  10   7        3.65       -0.48      4.41 o 
  -9  10   7        6.01        3.81      4.23 o 
  -8  10   7        0.39       -1.83      2.49 o 
  -7  10   7      307.07      305.16      6.95 o 
  -6  10   7      161.41      159.75      5.64 o 
  -5  10   7     2223.39     2316.98     36.10 o 
  -4  10   7      246.00      225.49      5.03 o 
  -3  10   7      527.60      535.49      9.20 o 
  -2  10   7        9.86       11.66      1.91 o 
  -1  10   7       80.61       77.11      3.50 o 
   0  10   7        5.15        1.86      1.99 o 
   1  10   7       63.74       63.53      4.17 o 
   2  10   7       66.09       62.97      4.02 o 
   3  10   7      105.15       96.05      6.15 o 
   4  10   7       13.87       13.83      4.51 o 
   5  10   7      119.81      117.82      9.67 o 
 -11  11   7       67.07       76.44      9.77 o 
 -10  11   7      106.04       81.61     15.88 o 
  -9  11   7      141.70      130.21      8.09 o 
  -8  11   7      187.16      187.70      7.40 o 
  -7  11   7      129.37      119.75      5.92 o 
  -6  11   7      314.81      314.65      7.95 o 
  -5  11   7      104.28      126.12      5.93 o 
  -4  11   7       53.46       46.75      4.83 o 
  -3  11   7      143.34      146.67      4.76 o 
  -2  11   7      904.80      825.08     15.45 o 
  -1  11   7      175.15      190.97      9.78 o 
   0  11   7        1.35       -1.37      2.21 o 
   1  11   7        8.17        7.23      2.69 o 
   2  11   7       31.65       32.30      5.15 o 
   3  11   7        0.02       -1.43      3.19 o 
   4  11   7      167.17      171.55     14.70 o 
 -11  12   7        6.21        2.23     11.10 o 
 -10  12   7        1.57        2.71      5.91 o 
  -9  12   7        9.84       14.14      8.01 o 
  -8  12   7        5.80        7.98      3.35 o 
  -7  12   7       24.15       14.02      3.49 o 
  -6  12   7       46.41       50.93      4.46 o 
  -5  12   7        2.00        3.71      3.38 o 
  -4  12   7       61.93       49.54      4.11 o 
  -3  12   7       16.30       11.65      2.81 o 
  -2  12   7       83.10       72.94      5.63 o 
  -1  12   7       58.00       73.55      4.55 o 
   0  12   7        5.38        0.18      2.61 o 
   1  12   7       52.01       50.86      5.16 o 
   2  12   7        1.37        2.31      3.27 o 
   3  12   7        0.51       -1.90      3.26 o 
   4  12   7        0.54        4.54      4.65 o 
 -10  13   7       16.88       14.80      6.56 o 
  -9  13   7       63.16       54.23      6.65 o 
  -8  13   7       52.58       40.61      4.53 o 
  -7  13   7      148.16      147.79      7.56 o 
  -6  13   7      220.76      219.83      7.98 o 
  -5  13   7       52.68       50.95      3.82 o 
  -4  13   7      181.97      175.23      6.70 o 
  -3  13   7      150.97      153.22      5.73 o 
  -2  13   7       11.62        7.36      3.27 o 
  -1  13   7      198.28      170.26      7.31 o 
   0  13   7        6.28       11.63      3.87 o 
   1  13   7       43.37       33.00      4.77 o 
   2  13   7        2.92        0.34      3.34 o 
   3  13   7        2.15        3.13      4.98 o 
   4  13   7       11.61       10.60      4.87 o 
 -10  14   7        2.35       -0.36      5.94 o 
  -9  14   7        5.68        2.99      5.51 o 
  -8  14   7       18.63        5.27      3.49 o 
  -7  14   7        0.04        1.89      3.39 o 
  -6  14   7      329.93      351.80     10.30 o 
  -5  14   7       11.21        5.94      2.82 o 
  -4  14   7        1.94       -1.66      2.81 o 
  -3  14   7       14.63       11.40      2.90 o 
  -2  14   7       86.09       75.17      4.40 o 
  -1  14   7        2.08       -3.01      2.75 o 
   0  14   7       16.87       11.76      4.10 o 
   1  14   7       44.07       38.74      5.19 o 
   2  14   7        3.03        2.43      3.51 o 
   3  14   7       16.97       13.66      4.13 o 
  -9  15   7       35.12       39.54      7.94 o 
  -8  15   7       10.07       13.14      4.08 o 
  -7  15   7       81.95       90.77      5.90 o 
  -6  15   7      131.53      142.84      6.99 o 
  -5  15   7      196.56      183.03      8.64 o 
  -4  15   7      160.25      164.74      8.59 o 
  -3  15   7       29.24       23.75      3.84 o 
  -2  15   7       42.26       31.45      4.15 o 
  -1  15   7        1.56        0.95      3.11 o 
   0  15   7       60.84       44.44      6.89 o 
   1  15   7       50.75       38.05      9.16 o 
   2  15   7        5.94        3.79      4.24 o 
   3  15   7        0.23        3.60      4.52 o 
  -9  16   7        7.31        6.01      5.95 o 
  -8  16   7        8.04       10.02      6.03 o 
  -7  16   7       78.54       73.41      5.82 o 
  -6  16   7       18.95       21.72      4.25 o 
  -5  16   7        7.19        3.67      3.62 o 
  -4  16   7        2.33       -1.05      4.03 o 
  -3  16   7        7.31        7.82      3.54 o 
  -2  16   7       42.83       32.52      4.27 o 
  -1  16   7        0.00       -5.42      3.61 o 
   0  16   7        9.58       14.96      4.63 o 
   1  16   7       54.56       60.29      6.26 o 
   2  16   7       17.29       14.74      4.94 o 
  -8  17   7       15.59        8.58      6.07 o 
  -7  17   7       26.63       20.90      6.49 o 
  -6  17   7       51.12       48.37      5.18 o 
  -5  17   7       78.90       82.91      6.04 o 
  -4  17   7        1.66       -3.53      4.20 o 
  -3  17   7      150.83      138.42      8.30 o 
  -2  17   7       57.72       51.14      6.06 o 
  -1  17   7        0.18        1.08      4.04 o 
   0  17   7       28.99       19.30      5.33 o 
   1  17   7        0.33        2.33      4.43 o 
  -7  18   7        3.05        0.59      5.16 o 
  -6  18   7        8.96        8.61      4.18 o 
  -5  18   7        2.85        4.34      3.96 o 
  -4  18   7        9.32        1.42      4.44 o 
  -3  18   7        0.95       -1.53      4.42 o 
  -2  18   7       12.83       13.95      4.96 o 
  -1  18   7        0.60        0.10      4.19 o 
   0  18   7       71.59       68.36     14.00 o 
   1  18   7        3.15        1.27      4.80 o 
  -6  19   7       14.64        5.79      5.07 o 
  -5  19   7       11.88       11.66      4.27 o 
  -4  19   7        5.51        5.73      4.71 o 
  -3  19   7       46.25       48.47      6.40 o 
  -2  19   7       10.34       13.41      5.17 o 
  -1  19   7        1.37       -2.45      4.28 o 
   0  19   7        0.34        8.80      5.08 o 
  -5  20   7        0.04       -2.16      4.83 o 
  -4  20   7       88.19       86.09      7.83 o 
  -3  20   7        0.54        4.19      4.93 o 
  -2  20   7       32.78       27.25      7.05 o 
 -12   0   8        3.15       -2.33      9.23 o 
 -10   0   8        0.62      -10.12      6.74 o 
  -8   0   8      584.99      498.73     19.57 o 
  -6   0   8      410.12      466.72     18.03 o 
  -4   0   8     1298.03     1267.76     23.27 o 
  -2   0   8      121.96      136.79      8.56 o 
   0   0   8       12.62       10.08      6.97 o 
   2   0   8        2.99       -6.32      8.21 o 
   4   0   8        0.22       -1.72      5.58 o 
 -12   1   8        4.44        0.89      7.26 o 
 -11   1   8      145.76      118.49     19.96 o 
 -10   1   8       32.68       12.46      6.02 o 
  -9   1   8       29.44       20.78      5.55 o 
  -8   1   8       13.14        5.63      3.01 o 
  -7   1   8       16.53        0.81      1.53 o 
  -6   1   8       20.50       20.18      2.08 o 
  -5   1   8      642.86      636.64      8.73 o 
  -4   1   8      507.03      482.73      8.45 o 
  -3   1   8       54.38       47.55      4.23 o 
  -2   1   8      139.57      160.53      6.46 o 
  -1   1   8       41.76       42.37      5.45 o 
   0   1   8       21.66       24.92      5.87 o 
   1   1   8        0.02       -2.28      1.52 o 
   2   1   8      410.03      405.00      7.69 o 
   3   1   8      193.81      192.27      7.54 o 
   4   1   8        8.17        9.70      4.79 o 
   5   1   8       34.02       27.40      4.63 o 
 -12   2   8       75.95       75.13     10.93 o 
 -11   2   8       59.21       58.67      8.55 o 
 -10   2   8       24.04       17.09      6.25 o 
  -9   2   8       50.04       48.41      6.66 o 
  -8   2   8        4.13        1.70      2.17 o 
  -7   2   8      552.18      570.57      8.45 o 
  -6   2   8      268.91      261.53      5.73 o 
  -5   2   8      866.52      895.51     11.91 o 
  -4   2   8       42.89       46.13      4.57 o 
  -3   2   8        7.94       10.48      2.84 o 
  -2   2   8      220.08      231.95      7.68 o 
  -1   2   8      483.66      460.75     11.39 o 
   0   2   8        4.32        2.49      4.88 o 
   1   2   8        6.54       13.92      2.44 o 
   2   2   8      133.97      134.86      5.14 o 
   3   2   8      196.77      187.81      7.46 o 
   4   2   8        0.98       -2.25      3.35 o 
   5   2   8       18.10       13.89      6.72 o 
 -12   3   8       13.40       11.80      7.13 o 
 -11   3   8      139.69      136.37     10.99 o 
 -10   3   8      505.43      471.83     18.16 o 
  -9   3   8      115.53      140.56      7.72 o 
  -8   3   8      723.02      692.95     16.69 o 
  -7   3   8      275.72      290.02      5.09 o 
  -6   3   8      368.71      339.49      6.19 o 
  -5   3   8        0.01       -2.32      1.55 o 
  -4   3   8       52.86       49.05      3.04 o 
  -3   3   8       58.45       65.44      2.56 o 
  -2   3   8        1.96        7.32      3.17 o 
  -1   3   8        6.04        3.86      2.94 o 
   0   3   8      411.51      393.59     21.43 o 
   1   3   8       14.64       19.43      1.97 o 
   2   3   8      759.19      765.85     13.89 o 
   3   3   8       61.49       72.39      6.95 o 
   4   3   8       78.75       87.59      9.26 o 
   5   3   8        7.89        6.40      4.37 o 
 -12   4   8       32.83       41.43      8.70 o 
 -11   4   8        7.65        4.62      5.99 o 
 -10   4   8      206.01      158.13     10.93 o 
  -9   4   8       17.96       24.75      6.13 o 
  -8   4   8       64.68       57.63      5.97 o 
  -7   4   8      333.64      326.75      5.62 o 
  -6   4   8      219.56      221.53      5.39 o 
  -5   4   8       34.37       45.68      2.53 o 
  -4   4   8      376.84      365.09      8.42 o 
  -3   4   8       44.83       50.37      2.06 o 
  -2   4   8       10.11        4.57      2.00 o 
  -1   4   8      109.77      104.94      3.52 o 
   0   4   8       16.60       27.70      4.22 o 
   1   4   8       19.70       14.06      2.36 o 
   2   4   8        1.88        6.14      3.49 o 
   3   4   8      313.86      305.68     10.30 o 
   4   4   8       30.05       34.86      6.23 o 
 -12   5   8       51.28       43.39      8.62 o 
 -11   5   8      131.48      124.45     10.83 o 
 -10   5   8        3.40        5.09      4.48 o 
  -9   5   8       41.75       46.21      5.38 o 
  -8   5   8        0.00       -0.34      2.56 o 
  -7   5   8       64.41       77.04      3.30 o 
  -6   5   8      171.60      197.86      5.17 o 
  -5   5   8      483.77      509.83      8.45 o 
  -4   5   8      396.41      418.83      8.23 o 
  -3   5   8       20.60       18.65      1.68 o 
  -2   5   8       27.32       31.47      1.82 o 
  -1   5   8      132.20      128.14      3.36 o 
   0   5   8       11.29       11.48      1.74 o 
   1   5   8       15.73       17.32      3.05 o 
   2   5   8        0.11        0.25      2.64 o 
   3   5   8        3.64        5.40      4.07 o 
   4   5   8        0.06       -2.76      3.95 o 
 -12   6   8        1.71       -8.31      5.54 o 
 -11   6   8      239.86      257.33     14.71 o 
 -10   6   8      176.09      174.58     11.45 o 
  -9   6   8      142.32      113.81      7.62 o 
  -8   6   8       11.96        7.87      2.90 o 
  -7   6   8       23.48       21.12      4.34 o 
  -6   6   8      237.11      224.59      6.14 o 
  -5   6   8      729.27      773.12     11.58 o 
  -4   6   8     1396.77     1387.80     18.43 o 
  -3   6   8      280.07      292.31      5.42 o 
  -2   6   8       66.68       68.37      2.32 o 
  -1   6   8        1.06        1.98      1.72 o 
   0   6   8       72.08       60.05      2.49 o 
   1   6   8       26.01       19.17      2.72 o 
   2   6   8       68.17       69.62      4.88 o 
   3   6   8        0.09        4.33      3.00 o 
   4   6   8        0.78       -3.17      3.09 o 
 -12   7   8        4.35       -5.12      5.92 o 
 -11   7   8        4.70        3.40      5.99 o 
 -10   7   8      204.05      182.20      9.65 o 
  -9   7   8        0.82       -0.85      3.80 o 
  -8   7   8       19.73       18.62      4.79 o 
  -7   7   8      110.92      104.08      9.82 o 
  -6   7   8       84.51       89.36      4.45 o 
  -5   7   8      214.40      206.94      5.93 o 
  -4   7   8       52.54       71.58      5.30 o 
  -3   7   8      162.97      175.27      4.32 o 
  -2   7   8       53.83       36.35      2.22 o 
  -1   7   8        6.37        3.58      1.46 o 
   0   7   8       35.61       36.25      2.89 o 
   1   7   8      129.21      151.20      5.57 o 
   2   7   8      112.53      120.20      5.11 o 
   3   7   8      106.58      104.44      5.52 o 
   4   7   8        0.00       -1.81      3.77 o 
 -12   8   8        7.35       -7.53      7.88 o 
 -11   8   8       25.90       26.64      7.26 o 
 -10   8   8      374.91      368.11     13.30 o 
  -9   8   8        3.24       -1.98      3.87 o 
  -8   8   8       19.49       18.00      3.48 o 
  -7   8   8      220.62      220.65      7.47 o 
  -6   8   8      348.39      367.43      9.51 o 
  -5   8   8      583.51      580.19     14.31 o 
  -4   8   8       20.87       17.86      2.27 o 
  -3   8   8        9.28        9.62      1.81 o 
  -2   8   8        7.74        6.90      2.25 o 
  -1   8   8        5.57        3.51      2.02 o 
   0   8   8       99.17      104.22      4.69 o 
   1   8   8        0.05       -3.35      2.43 o 
   2   8   8      173.88      169.60      6.03 o 
   3   8   8        0.11       -1.22      3.02 o 
   4   8   8        7.82        0.78      3.96 o 
 -11   9   8       55.01       63.50      9.84 o 
 -10   9   8       67.03       70.56      7.04 o 
  -9   9   8        5.65        9.96      4.52 o 
  -8   9   8       81.13       86.31      5.15 o 
  -7   9   8       11.78       14.24      3.43 o 
  -6   9   8     1582.07     1533.27     25.90 o 
  -5   9   8       81.09       89.79      8.03 o 
  -4   9   8      176.67      164.51     10.32 o 
  -3   9   8       17.21       10.56      2.54 o 
  -2   9   8       20.75       12.69      2.87 o 
  -1   9   8        2.13       -1.62      2.29 o 
   0   9   8       39.21       37.51      3.39 o 
   1   9   8       55.39       53.57      3.97 o 
   2   9   8        9.81        9.12      2.86 o 
   3   9   8       13.96       14.80      3.78 o 
   4   9   8       11.06       17.07      4.84 o 
 -11  10   8       56.71       78.86      9.60 o 
 -10  10   8        4.05        1.05      4.56 o 
  -9  10   8        4.73       -2.77      4.02 o 
  -8  10   8      164.44      154.98      6.81 o 
  -7  10   8       34.39       41.65      5.50 o 
  -6  10   8      583.01      598.56     13.29 o 
  -5  10   8     1110.49     1161.48     20.80 o 
  -4  10   8       13.05       11.34      5.62 o 
  -3  10   8       12.18       12.70      3.00 o 
  -2  10   8        1.68       -0.29      2.56 o 
  -1  10   8       32.72       28.50      3.42 o 
   0  10   8      152.19      140.56      5.82 o 
   1  10   8       38.90       40.44      3.86 o 
   2  10   8       15.70       17.58      3.31 o 
   3  10   8       63.58       76.16      6.37 o 
 -11  11   8        4.07        1.39      6.27 o 
 -10  11   8       18.89       12.79      5.05 o 
  -9  11   8       47.01       53.69      6.31 o 
  -8  11   8        6.77        4.03      3.32 o 
  -7  11   8       25.74       24.09      3.90 o 
  -6  11   8       63.96       73.32      5.12 o 
  -5  11   8      416.49      434.67     11.58 o 
  -4  11   8      195.90      179.83      6.95 o 
  -3  11   8      263.68      252.21      7.97 o 
  -2  11   8       12.94        9.97      3.10 o 
  -1  11   8       13.52        9.28      2.98 o 
   0  11   8        4.80        5.22      3.77 o 
   1  11   8        0.04       -2.48      2.82 o 
   2  11   8       12.65        6.95      3.19 o 
   3  11   8        8.79        3.66      5.83 o 
 -10  12   8       44.04       46.84      8.04 o 
  -9  12   8      137.41      139.52      8.63 o 
  -8  12   8        7.62        2.05      3.44 o 
  -7  12   8       67.20       61.68      5.00 o 
  -6  12   8      334.54      329.29      9.79 o 
  -5  12   8        8.39        4.28      3.68 o 
  -4  12   8        7.40        2.40      3.16 o 
  -3  12   8      401.44      416.01     10.57 o 
  -2  12   8      108.12       99.66      5.40 o 
  -1  12   8      518.56      476.61     11.48 o 
   0  12   8      104.43      110.39      6.57 o 
   1  12   8       35.35       29.78      4.03 o 
   2  12   8       33.90       36.02      8.07 o 
   3  12   8        0.84       -4.43      3.98 o 
 -10  13   8        2.68        6.71      7.75 o 
  -9  13   8       16.72       16.69      5.04 o 
  -8  13   8       80.19       84.95      5.95 o 
  -7  13   8       17.50       19.21      3.99 o 
  -6  13   8      210.42      198.77      6.90 o 
  -5  13   8        0.11        0.16      3.15 o 
  -4  13   8        0.15       -2.58      4.80 o 
  -3  13   8      189.88      202.85      7.71 o 
  -2  13   8       30.08       36.50      5.87 o 
  -1  13   8      100.10       98.38      6.06 o 
   0  13   8        7.37        2.94      3.62 o 
   1  13   8       38.69       41.54      8.61 o 
   2  13   8       16.16       14.83      4.62 o 
 -10  14   8        0.29        0.01      5.90 o 
  -9  14   8       11.94        8.66      5.02 o 
  -8  14   8        3.70       -2.60      3.53 o 
  -7  14   8        7.22        3.81      4.00 o 
  -6  14   8       10.96       10.79      3.88 o 
  -5  14   8       66.59       68.79      6.44 o 
  -4  14   8       19.19       18.42      4.65 o 
  -3  14   8      630.31      598.87     16.20 o 
  -2  14   8       47.23       42.31      5.49 o 
  -1  14   8       51.14       50.62      5.58 o 
   0  14   8       18.64       12.78      4.41 o 
   1  14   8       37.36       32.63      5.18 o 
   2  14   8       11.58       11.33      4.65 o 
  -9  15   8        5.94       -1.65      5.74 o 
  -8  15   8       71.41       77.16      5.97 o 
  -7  15   8       41.12       40.19      4.92 o 
  -6  15   8       15.59       21.86      4.30 o 
  -5  15   8       18.00       11.77      4.67 o 
  -4  15   8       19.38       21.11      5.08 o 
  -3  15   8        8.71        4.08      4.44 o 
  -2  15   8       19.71       18.51      4.67 o 
  -1  15   8      250.81      250.49     10.41 o 
   0  15   8       38.63       29.34      5.40 o 
   1  15   8        9.58        4.42      4.85 o 
  -8  16   8      102.71      104.51      8.12 o 
  -7  16   8       21.25       30.88      4.93 o 
  -6  16   8      425.21      461.33     12.69 o 
  -5  16   8      100.64       96.16      7.59 o 
  -4  16   8       17.58       10.30      6.32 o 
  -3  16   8        2.70       -2.92      4.35 o 
  -2  16   8        2.46        6.00      5.00 o 
  -1  16   8        0.08       -2.50      3.91 o 
   0  16   8       13.61       23.40      7.92 o 
   1  16   8        1.90        5.37      4.51 o 
  -8  17   8        0.75        2.85      5.80 o 
  -7  17   8       95.40      109.19      7.05 o 
  -6  17   8      140.05      164.00      7.98 o 
  -5  17   8       31.76       40.30      5.97 o 
  -4  17   8        0.75       -3.68      4.39 o 
  -3  17   8       44.72       37.66      6.63 o 
  -2  17   8       20.95       26.64      5.18 o 
  -1  17   8        2.39       -3.97      4.32 o 
   0  17   8        1.33        4.02      6.96 o 
  -6  18   8       24.92       20.70      4.76 o 
  -5  18   8       17.50       22.65      4.84 o 
  -4  18   8        2.49       -4.49      4.55 o 
  -3  18   8       25.01       25.98      8.21 o 
  -2  18   8        3.61        4.55      4.79 o 
  -1  18   8       27.73       27.78      5.86 o 
  -5  19   8       11.70       11.10      4.70 o 
  -4  19   8        8.65       10.50      5.36 o 
  -3  19   8        6.42        8.41      5.11 o 
 -11   0   9      124.07      117.30     14.94 o 
  -9   0   9      295.28      257.31     17.98 o 
  -7   0   9       45.88       51.97      5.60 o 
  -5   0   9     2633.72     2654.47     39.52 o 
  -3   0   9       50.75       56.70      9.86 o 
  -1   0   9       25.97        7.63      8.23 o 
   1   0   9      345.84      330.80     12.47 o 
   3   0   9      179.97      198.87     24.42 o 
 -12   1   9       30.04       44.39     11.32 o 
 -11   1   9        7.35       -1.58      5.88 o 
 -10   1   9      169.61      144.85     10.73 o 
  -9   1   9       96.37       87.28      8.23 o 
  -8   1   9       38.60       34.30      4.41 o 
  -7   1   9      241.70      228.76      7.07 o 
  -6   1   9      405.34      384.59      6.66 o 
  -5   1   9      655.94      651.27     21.04 o 
  -4   1   9      176.01      169.87      3.89 o 
  -3   1   9       75.91       88.94      7.93 o 
  -2   1   9       18.08       13.35      5.51 o 
  -1   1   9      471.59      412.57     28.93 o 
   0   1   9       18.53       20.90      6.97 o 
   1   1   9       12.72        4.30      4.57 o 
   2   1   9      285.66      311.96     18.89 o 
   3   1   9      263.55      286.31     11.86 o 
 -12   2   9        1.29       -0.06      6.18 o 
 -11   2   9        0.00       -7.27      5.72 o 
 -10   2   9      395.79      363.51     16.00 o 
  -9   2   9       41.39       42.29      5.30 o 
  -8   2   9       31.52       41.22      4.67 o 
  -7   2   9      201.75      192.00      7.77 o 
  -6   2   9      371.30      330.51      6.72 o 
  -5   2   9       58.75       40.99      4.58 o 
  -4   2   9      674.57      651.89      9.67 o 
  -3   2   9       67.33       76.15     17.34 o 
  -2   2   9       54.88       60.95      7.48 o 
  -1   2   9        4.62       -3.41      5.04 o 
   0   2   9      753.00      685.13     23.36 o 
   1   2   9       19.44       18.26      3.06 o 
   2   2   9      320.43      345.47      8.34 o 
   3   2   9        0.92       -2.66      3.28 o 
 -12   3   9        4.88        7.21      6.69 o 
 -11   3   9      192.89      157.13     21.37 o 
 -10   3   9      139.85      129.36     10.40 o 
  -9   3   9        7.90       13.25      4.34 o 
  -8   3   9       42.60       33.50      4.72 o 
  -7   3   9      522.08      518.21     11.38 o 
  -6   3   9       25.80       20.67      3.05 o 
  -5   3   9     1042.06     1043.58     12.33 o 
  -4   3   9      477.90      464.73      7.02 o 
  -3   3   9       56.62       74.60     10.67 o 
  -2   3   9       24.93       19.57      8.41 o 
  -1   3   9      125.89      125.05     14.27 o 
   0   3   9        3.44        2.62      9.17 o 
   1   3   9      216.17      195.94      6.59 o 
   2   3   9      106.69      131.74      6.75 o 
   3   3   9        5.46        1.59      3.69 o 
 -12   4   9       30.06       30.72     17.38 o 
 -11   4   9        0.76       -1.00      6.11 o 
 -10   4   9       76.29       82.21      7.20 o 
  -9   4   9      349.87      300.29     11.05 o 
  -8   4   9       38.78       27.83      3.73 o 
  -7   4   9        7.71       11.38      3.13 o 
  -6   4   9       74.72       57.87      4.07 o 
  -5   4   9     1247.39     1231.55     18.36 o 
  -4   4   9      184.58      192.31      4.67 o 
  -3   4   9      154.02      169.77      4.05 o 
  -2   4   9      378.04      392.48     22.87 o 
  -1   4   9       30.00       26.28      9.52 o 
   0   4   9        2.88        1.84      3.27 o 
   1   4   9      136.14      141.47      6.31 o 
   2   4   9       35.99       34.19      4.96 o 
   3   4   9       42.87       41.25      8.96 o 
 -12   5   9        2.34        5.28      6.63 o 
 -11   5   9      164.52      191.69     17.38 o 
 -10   5   9      708.56      632.41     17.73 o 
  -9   5   9      200.81      193.54      9.21 o 
  -8   5   9        0.32       -1.34      2.75 o 
  -7   5   9        0.62       -3.88      2.59 o 
  -6   5   9      440.66      454.64     14.78 o 
  -5   5   9      196.15      209.74     13.63 o 
  -4   5   9      108.79      111.75      3.85 o 
  -3   5   9      223.14      228.05      4.89 o 
  -2   5   9      544.76      509.12      8.48 o 
  -1   5   9       36.15       45.40      3.27 o 
   0   5   9       78.73       98.52      5.05 o 
   1   5   9      415.67      410.73     11.06 o 
   2   5   9        0.76       -3.11      3.03 o 
   3   5   9        6.10        9.61      3.62 o 
 -12   6   9       50.65       58.93     23.37 o 
 -11   6   9      166.60      189.43     14.03 o 
 -10   6   9       85.72       98.20      7.59 o 
  -9   6   9      101.84       93.84      6.89 o 
  -8   6   9        4.52        5.03      4.00 o 
  -7   6   9        1.75       -1.24      3.86 o 
  -6   6   9     2390.34     2346.81     36.58 o 
  -5   6   9      247.79      237.78      7.49 o 
  -4   6   9      447.76      447.46      9.11 o 
  -3   6   9        0.99        3.08      1.79 o 
  -2   6   9      147.70      173.06      4.51 o 
  -1   6   9      175.60      152.41      5.97 o 
   0   6   9      324.56      277.25      6.91 o 
   1   6   9       13.21       13.59      2.99 o 
   2   6   9       31.74       40.90      5.45 o 
   3   6   9        1.05        0.16      3.10 o 
 -11   7   9      131.81      112.33      9.00 o 
 -10   7   9      332.12      328.49     12.69 o 
  -9   7   9       16.34       24.54      5.59 o 
  -8   7   9        1.76        1.79      2.97 o 
  -7   7   9       16.56        6.52      3.31 o 
  -6   7   9      596.31      632.64     14.93 o 
  -5   7   9        8.62        9.72      3.81 o 
  -4   7   9      341.11      348.66      8.94 o 
  -3   7   9      160.70      162.93      5.94 o 
  -2   7   9        3.70       -1.88      3.31 o 
  -1   7   9      138.45      119.34      4.65 o 
   0   7   9        0.29       -2.11      2.17 o 
   1   7   9       15.23       17.56      3.10 o 
   2   7   9       39.03       33.42      5.12 o 
   3   7   9       65.23       69.29      5.32 o 
 -11   8   9       68.61       84.46      7.89 o 
 -10   8   9       59.48       47.40      6.33 o 
  -9   8   9      149.14      146.20      8.37 o 
  -8   8   9       71.20       59.46      4.76 o 
  -7   8   9       66.25       62.74      4.73 o 
  -6   8   9      124.63      152.68      6.83 o 
  -5   8   9      877.79      881.26     16.89 o 
  -4   8   9      901.27      879.43     19.20 o 
  -3   8   9      275.32      308.70      8.39 o 
  -2   8   9      127.11      114.13      5.83 o 
  -1   8   9        0.13        3.67      2.38 o 
   0   8   9      106.67       94.73      4.66 o 
   1   8   9       79.20       81.90      6.91 o 
   2   8   9       12.63       17.39      3.60 o 
   3   8   9       17.34       11.14      4.62 o 
 -11   9   9      402.68      415.25     18.65 o 
 -10   9   9      175.87      162.13      9.39 o 
  -9   9   9       24.61       25.53      5.18 o 
  -8   9   9       42.24       35.91      4.31 o 
  -7   9   9      305.82      310.96     11.52 o 
  -6   9   9     1013.86     1056.42     19.64 o 
  -5   9   9       24.94       18.24      3.75 o 
  -4   9   9       64.65       57.87      4.38 o 
  -3   9   9       48.48       49.11      4.01 o 
  -2   9   9       20.54       32.23      4.05 o 
  -1   9   9      462.27      440.06     10.01 o 
   0   9   9       23.71       26.04      3.83 o 
   1   9   9       90.64       75.48      4.72 o 
   2   9   9        0.21        1.25      3.05 o 
 -11  10   9        7.69       16.22      7.00 o 
 -10  10   9        9.06        8.21      5.04 o 
  -9  10   9      175.90      169.80      9.18 o 
  -8  10   9       52.50       50.81      4.78 o 
  -7  10   9        3.46        0.53      3.17 o 
  -6  10   9      894.56      949.98     16.32 o 
  -5  10   9       98.93      115.58      9.31 o 
  -4  10   9       41.06       40.05      4.47 o 
  -3  10   9        6.08        3.37      3.08 o 
  -2  10   9       50.53       63.72      5.06 o 
  -1  10   9       60.32       51.05      4.81 o 
   0  10   9       79.14       74.46      4.64 o 
   1  10   9        5.90        5.16      3.23 o 
   2  10   9       33.05       28.01      4.77 o 
 -10  11   9       48.28       55.16     11.03 o 
  -9  11   9        3.81        3.51      4.61 o 
  -8  11   9       23.66       21.93      4.15 o 
  -7  11   9       10.88        4.97      3.55 o 
  -6  11   9      275.53      270.01      7.92 o 
  -5  11   9      562.57      556.39     12.97 o 
  -4  11   9      434.15      458.25     14.58 o 
  -3  11   9      103.50       93.71      5.27 o 
  -2  11   9      151.97      127.92      7.20 o 
  -1  11   9        0.11       -1.72      4.77 o 
   0  11   9        0.14       -4.65      3.10 o 
   1  11   9      163.10      141.18      7.88 o 
   2  11   9       57.36       76.40      6.50 o 
 -10  12   9       40.31       26.90      6.05 o 
  -9  12   9       86.05       79.31      7.13 o 
  -8  12   9        2.80       -2.03      3.47 o 
  -7  12   9      129.35      135.39      7.36 o 
  -6  12   9        0.18        4.07      3.05 o 
  -5  12   9       99.27       95.21      5.79 o 
  -4  12   9      592.24      620.73     27.44 o 
  -3  12   9       52.32       56.01      4.73 o 
  -2  12   9      106.88      102.83      8.06 o 
  -1  12   9       19.31       24.77      4.56 o 
   0  12   9        2.82       -0.60      5.12 o 
   1  12   9       38.72       39.50      5.23 o 
  -9  13   9      102.43       95.43      7.85 o 
  -8  13   9       65.93       77.36      5.91 o 
  -7  13   9        0.37        4.47      3.76 o 
  -6  13   9        0.60       -1.17      3.47 o 
  -5  13   9        2.15        2.15      4.40 o 
  -4  13   9      877.57      920.81     21.60 o 
  -3  13   9      308.74      308.32     10.37 o 
  -2  13   9        0.00       -0.98      3.79 o 
  -1  13   9       13.77        8.32      4.03 o 
   0  13   9        0.13        1.91      3.92 o 
   1  13   9        5.13       -1.76      4.06 o 
  -9  14   9       10.59       15.01      5.39 o 
  -8  14   9      179.61      178.00      8.80 o 
  -7  14   9       89.52      104.16      8.59 o 
  -6  14   9        2.46       -1.78      3.59 o 
  -5  14   9      229.41      227.59     13.83 o 
  -4  14   9        0.01        5.95      4.71 o 
  -3  14   9       20.99       17.20      4.99 o 
  -2  14   9       22.87       23.66      5.04 o 
  -1  14   9        7.41       10.52      4.23 o 
   0  14   9        2.16        2.50      4.06 o 
  -8  15   9       24.74       24.32      5.57 o 
  -7  15   9      154.22      168.55      8.15 o 
  -6  15   9       86.22       99.28      6.47 o 
  -5  15   9      100.48      109.91      7.84 o 
  -4  15   9      214.40      206.51     10.35 o 
  -3  15   9      118.96      105.27      7.66 o 
  -2  15   9       77.71       77.30     10.85 o 
  -1  15   9       74.27       85.35      7.05 o 
   0  15   9        0.04       -2.47      5.03 o 
  -7  16   9       47.67       57.76      5.79 o 
  -6  16   9        0.08        2.90      4.14 o 
  -5  16   9        9.86       22.75      5.60 o 
  -4  16   9       55.10       45.84      6.18 o 
  -3  16   9        4.76        3.96      4.73 o 
  -2  16   9        2.52       -3.13      5.72 o 
  -1  16   9       60.36       69.61      6.78 o 
  -6  17   9       23.96       39.34      6.58 o 
  -5  17   9        7.65        6.42      5.09 o 
  -4  17   9        0.14       -0.98      4.62 o 
  -3  17   9       97.20       97.05      7.89 o 
 -12   0  10        0.53       -7.04      8.23 o 
 -10   0  10       58.70       56.11     10.93 o 
  -8   0  10      458.78      439.60     15.38 o 
  -6   0  10      240.96      255.96     15.59 o 
  -4   0  10      173.92      216.34     17.86 o 
  -2   0  10      903.50      816.90     36.86 o 
   0   0  10       33.00       84.91     14.31 o 
   2   0  10      227.26      227.66     14.64 o 
 -12   1  10        2.49       -6.93      5.97 o 
 -11   1  10       62.17       51.90      8.25 o 
 -10   1  10       25.21       22.37      6.58 o 
  -9   1  10      137.40      113.93      8.82 o 
  -8   1  10      219.76      227.24      9.14 o 
  -7   1  10      160.21      151.00      6.85 o 
  -6   1  10      328.37      313.44      7.30 o 
  -5   1  10      811.10      743.96     19.42 o 
  -4   1  10      625.40      607.47     17.78 o 
  -3   1  10      125.84      126.31     10.19 o 
  -2   1  10       79.03       75.48      9.18 o 
  -1   1  10      540.36      487.27     20.01 o 
   0   1  10      122.72      106.70     10.68 o 
   1   1  10       78.97       96.85      9.84 o 
   2   1  10       14.60        9.29      6.31 o 
 -12   2  10        3.78        3.93      6.40 o 
 -11   2  10        0.08       -2.53      5.86 o 
 -10   2  10       76.45       65.29     10.01 o 
  -9   2  10      123.51      113.89      7.09 o 
  -8   2  10      173.24      201.02     10.55 o 
  -7   2  10      401.83      374.57     16.95 o 
  -6   2  10       46.73       36.46      3.43 o 
  -5   2  10      428.14      409.13     16.27 o 
  -4   2  10       94.55       91.98      8.18 o 
  -3   2  10       66.90       83.68     12.16 o 
  -2   2  10      131.22      157.66     11.55 o 
  -1   2  10      289.16      254.47     15.08 o 
   0   2  10       57.39       51.84      9.78 o 
   1   2  10       46.26       48.52      4.02 o 
   2   2  10       88.22       98.60      5.62 o 
 -12   3  10        1.56        5.90      6.73 o 
 -11   3  10        3.32        2.27      6.39 o 
 -10   3  10        0.14       -6.01      4.01 o 
  -9   3  10        5.81        5.72      4.06 o 
  -8   3  10      105.63      108.03      9.53 o 
  -7   3  10       34.81       25.92      3.79 o 
  -6   3  10     1022.77     1042.86     22.60 o 
  -5   3  10        7.85        6.24      4.44 o 
  -4   3  10      201.72      200.38      5.62 o 
  -3   3  10      353.22      346.06     22.05 o 
  -2   3  10      112.46      155.92     16.20 o 
  -1   3  10       37.67       33.02     11.19 o 
   0   3  10      111.92      129.61     15.94 o 
   1   3  10      250.07      250.84      8.37 o 
   2   3  10       49.77       57.08      5.64 o 
 -12   4  10        0.79       -3.81      8.02 o 
 -11   4  10      117.16      108.86     10.43 o 
 -10   4  10        1.96       -2.15      4.46 o 
  -9   4  10        8.80        7.05      4.25 o 
  -8   4  10      257.43      248.96      9.23 o 
  -7   4  10        7.61       -4.29      3.01 o 
  -6   4  10     1190.44     1219.71     23.36 o 
  -5   4  10       14.68       13.75      3.73 o 
  -4   4  10       11.18       10.92      3.03 o 
  -3   4  10       25.62       27.50      4.03 o 
  -2   4  10       80.48       71.79     12.90 o 
  -1   4  10       99.09      111.41     15.08 o 
   0   4  10      201.36      188.21      9.07 o 
   1   4  10      135.87      160.28      9.98 o 
   2   4  10       29.45       34.36      4.60 o 
 -11   5  10      146.31      130.02     11.06 o 
 -10   5  10        8.75        5.09      4.72 o 
  -9   5  10        0.00       -3.49      3.74 o 
  -8   5  10        5.34       10.91      3.43 o 
  -7   5  10      224.47      220.62      8.75 o 
  -6   5  10      214.24      240.03      7.80 o 
  -5   5  10      714.30      762.44     17.06 o 
  -4   5  10       72.63       67.51      4.48 o 
  -3   5  10      266.26      287.40      9.75 o 
  -2   5  10        1.46        3.71      6.39 o 
  -1   5  10      122.25      109.89      9.65 o 
   0   5  10       44.38       35.47      3.66 o 
   1   5  10       17.33       19.68      3.09 o 
   2   5  10       30.04       27.44      3.85 o 
 -11   6  10        0.11        1.06      4.99 o 
 -10   6  10      274.53      259.96     11.32 o 
  -9   6  10       33.65       29.31      9.69 o 
  -8   6  10      130.50      150.43      6.66 o 
  -7   6  10      146.45      152.53      8.20 o 
  -6   6  10      160.04      171.90      6.90 o 
  -5   6  10      159.88      183.37     11.33 o 
  -4   6  10      295.14      285.79      9.01 o 
  -3   6  10       63.15       68.19      4.52 o 
  -2   6  10      135.28      127.85      5.78 o 
  -1   6  10      514.24      507.18     18.00 o 
   0   6  10        2.90        1.08      2.59 o 
   1   6  10       44.52       47.54      3.81 o 
 -11   7  10        6.35        9.25      5.16 o 
 -10   7  10       22.49       22.61      5.51 o 
  -9   7  10        5.07        3.12      4.11 o 
  -8   7  10        0.00       -3.15      3.02 o 
  -7   7  10      247.60      244.48     10.42 o 
  -6   7  10     1807.60     1824.59     29.89 o 
  -5   7  10      235.83      246.73      9.11 o 
  -4   7  10       94.17       96.36      8.62 o 
  -3   7  10       76.50       81.10      5.05 o 
  -2   7  10      263.46      245.57      8.99 o 
  -1   7  10        0.73        3.08      2.50 o 
   0   7  10       42.15       30.46      3.25 o 
   1   7  10       26.11       29.00      3.60 o 
 -11   8  10        1.50       -2.50      4.90 o 
 -10   8  10      126.06      143.82     11.58 o 
  -9   8  10        1.91        2.69      4.60 o 
  -8   8  10       51.81       43.34      4.53 o 
  -7   8  10       14.45       17.20      3.75 o 
  -6   8  10       59.80       67.99     10.84 o 
  -5   8  10        0.16       -0.60      3.49 o 
  -4   8  10      115.17      130.55      7.04 o 
  -3   8  10        6.64        5.77      3.41 o 
  -2   8  10     1025.85     1014.42     21.36 o 
  -1   8  10        2.61       -2.67      2.97 o 
   0   8  10       48.39       48.59      3.94 o 
   1   8  10       10.92       13.70      4.30 o 
 -10   9  10        0.25       -6.51      4.34 o 
  -9   9  10       13.26       17.75      4.97 o 
  -8   9  10       25.60       16.56      4.25 o 
  -7   9  10      138.70      137.67      6.61 o 
  -6   9  10      142.56      140.63      6.56 o 
  -5   9  10      120.18      113.08      6.82 o 
  -4   9  10       73.18       90.53      5.91 o 
  -3   9  10       23.96       18.18      3.92 o 
  -2   9  10       25.68       20.85      4.67 o 
  -1   9  10       15.31       17.04      3.53 o 
   0   9  10       54.69       61.39      4.36 o 
   1   9  10       26.24       30.65      3.94 o 
 -10  10  10        0.04        0.96      4.61 o 
  -9  10  10       21.46       10.86      4.91 o 
  -8  10  10      171.91      191.26     10.27 o 
  -7  10  10       27.22       17.43      4.70 o 
  -6  10  10       84.90      102.95      5.83 o 
  -5  10  10      131.17      129.82     10.94 o 
  -4  10  10      132.80      137.30     10.24 o 
  -3  10  10      124.62      131.31      7.12 o 
  -2  10  10        4.35        9.52      3.76 o 
  -1  10  10       87.71       91.45      5.98 o 
   0  10  10      190.66      178.23      6.97 o 
 -10  11  10        0.49        0.90      5.16 o 
  -9  11  10        5.58        0.83      4.63 o 
  -8  11  10        2.21       -4.07      5.28 o 
  -7  11  10       40.29       44.63      4.79 o 
  -6  11  10       68.19       71.83      5.29 o 
  -5  11  10        3.26        4.30      4.13 o 
  -4  11  10      244.23      234.97      9.69 o 
  -3  11  10       48.37       73.26      5.97 o 
  -2  11  10      166.81      166.50      8.18 o 
  -1  11  10        2.64       -1.47      3.53 o 
   0  11  10       65.34       73.51      5.95 o 
  -9  12  10        6.57       -0.85      4.96 o 
  -8  12  10       55.63       60.50      5.54 o 
  -7  12  10      115.37      104.49      6.42 o 
  -6  12  10       35.70       27.89      4.42 o 
  -5  12  10        0.20        0.70      4.21 o 
  -4  12  10       84.68       91.44      6.84 o 
  -3  12  10       28.29       30.15      4.99 o 
  -2  12  10       76.91       71.78      6.13 o 
  -1  12  10        0.78        1.37      3.66 o 
  -8  13  10       12.77       13.62      4.34 o 
  -7  13  10      225.55      254.19      9.44 o 
  -6  13  10       25.10       34.48      6.08 o 
  -5  13  10       63.89       67.94      7.28 o 
  -4  13  10       57.99       74.43      6.62 o 
  -3  13  10       53.45       62.62      6.19 o 
  -2  13  10        7.19        0.69      3.96 o 
  -1  13  10       50.39       53.16      5.81 o 
  -8  14  10        3.17        1.87      4.21 o 
  -7  14  10        0.58        7.25      4.01 o 
  -6  14  10        0.13       -4.88      3.56 o 
  -5  14  10       40.25       42.99      6.06 o 
  -4  14  10      147.72      152.22      9.93 o 
  -3  14  10       64.67       80.06      6.93 o 
  -2  14  10        0.37       -1.44      6.60 o 
  -7  15  10       85.67       91.92      6.64 o 
  -6  15  10       20.40       24.32      4.85 o 
  -5  15  10       68.62       85.56      7.46 o 
  -4  15  10      670.76      725.05     22.84 o 
  -3  15  10        2.67        4.01      6.40 o 
 -11   0  11      238.15      229.32     19.64 o 
  -9   0  11      390.59      406.26     22.72 o 
  -7   0  11       85.00       84.98      6.57 o 
  -5   0  11        9.51        2.24      3.85 o 
  -3   0  11       35.20       31.76     11.12 o 
  -1   0  11      101.15      116.00     16.08 o 
 -11   1  11      139.77      147.36     11.40 o 
 -10   1  11      336.43      364.82     16.14 o 
  -9   1  11       15.65       15.17      4.77 o 
  -8   1  11       38.47       34.67      4.69 o 
  -7   1  11       79.51       75.77      4.46 o 
  -6   1  11       71.66       66.39      3.55 o 
  -5   1  11       15.82       14.07      2.54 o 
  -4   1  11       21.15       18.98      9.19 o 
  -3   1  11       40.28       31.62      7.61 o 
  -2   1  11        8.36        8.53      7.11 o 
  -1   1  11       14.67        8.59      7.45 o 
   0   1  11      192.35      223.04     15.31 o 
 -11   2  11       30.19       32.48      7.45 o 
 -10   2  11       69.53       76.12      8.78 o 
  -9   2  11        1.58        2.10      4.19 o 
  -8   2  11      115.03      101.23      6.35 o 
  -7   2  11      230.46      215.13      8.15 o 
  -6   2  11        1.52       -0.79      2.33 o 
  -5   2  11       31.89       32.51      5.62 o 
  -4   2  11        3.19        5.97      8.49 o 
  -3   2  11        6.78       10.12      9.04 o 
  -2   2  11        0.35       -4.89      9.01 o 
  -1   2  11        7.66        7.12     10.38 o 
   0   2  11        5.91       21.20     12.34 o 
 -11   3  11       38.67       27.75      7.44 o 
 -10   3  11       61.80       72.85      8.76 o 
  -9   3  11      182.59      193.63      9.20 o 
  -8   3  11       28.95       30.99      4.59 o 
  -7   3  11      116.55      106.62      6.88 o 
  -6   3  11      357.76      326.13      8.55 o 
  -5   3  11      100.06      104.34      4.79 o 
  -4   3  11       89.84       90.72      5.20 o 
  -3   3  11      125.76      125.46     15.16 o 
  -2   3  11        0.43       -1.30      9.60 o 
  -1   3  11      167.92      167.78     18.53 o 
   0   3  11       82.46       79.13     15.27 o 
 -11   4  11        0.59       -2.56      6.04 o 
 -10   4  11       14.84       16.89      5.14 o 
  -9   4  11      150.51      133.22     10.44 o 
  -8   4  11        0.36       -1.12      4.21 o 
  -7   4  11       29.83       26.88      3.95 o 
  -6   4  11      170.82      193.82      7.83 o 
  -5   4  11       67.25       76.98      5.09 o 
  -4   4  11       18.48       24.30      3.48 o 
  -3   4  11       14.20       13.71      9.27 o 
  -2   4  11       93.83      112.41     15.57 o 
  -1   4  11       28.31       29.76     11.53 o 
   0   4  11        1.60        7.89     11.23 o 
 -11   5  11       26.68       20.03      5.77 o 
 -10   5  11       76.60       95.96      7.57 o 
  -9   5  11       46.04       50.58      5.78 o 
  -8   5  11       12.29        9.36      3.59 o 
  -7   5  11      103.31       91.85      5.39 o 
  -6   5  11        5.82        9.83      3.23 o 
  -5   5  11       84.51       90.59      6.53 o 
  -4   5  11       54.53       55.65      4.40 o 
  -3   5  11      178.37      186.58      9.00 o 
  -2   5  11       27.70       27.94      6.41 o 
  -1   5  11       16.86        9.59      3.99 o 
   0   5  11       61.22       49.82      4.17 o 
 -10   6  11        3.78        8.38      4.94 o 
  -9   6  11        0.77        0.64      5.15 o 
  -8   6  11      105.84      104.23      8.13 o 
  -7   6  11      129.23      154.66      6.82 o 
  -6   6  11      104.44      110.68      8.63 o 
  -5   6  11        0.47        0.29      3.21 o 
  -4   6  11       21.22       31.03      4.02 o 
  -3   6  11       81.99       89.96      5.27 o 
  -2   6  11       96.48      101.88     10.52 o 
  -1   6  11       39.42       37.59      3.76 o 
   0   6  11       39.29       38.57      3.43 o 
 -10   7  11       18.69       22.37      5.25 o 
  -9   7  11       18.51       14.83      4.86 o 
  -8   7  11        4.85        0.29      3.34 o 
  -7   7  11       62.10       59.96      6.40 o 
  -6   7  11       32.17       39.65      6.43 o 
  -5   7  11       11.59       14.37      3.82 o 
  -4   7  11       24.40       25.26      4.05 o 
  -3   7  11        4.80        3.89      3.15 o 
  -2   7  11       33.01       37.34      6.47 o 
  -1   7  11        5.21        3.00      2.64 o 
 -10   8  11        0.25        1.48      4.73 o 
  -9   8  11       66.10       61.99      7.98 o 
  -8   8  11      103.26       87.42      5.83 o 
  -7   8  11       12.16        5.63      3.42 o 
  -6   8  11      174.52      182.98      8.16 o 
  -5   8  11       20.84       23.62      6.41 o 
  -4   8  11       61.55       53.66      4.88 o 
  -3   8  11       19.08       20.97      4.02 o 
  -2   8  11       92.34       78.68      7.13 o 
  -1   8  11        0.52       -0.99      2.95 o 
  -9   9  11       19.45       10.39      4.83 o 
  -8   9  11        6.89       10.16      3.79 o 
  -7   9  11       59.19       62.87      5.06 o 
  -6   9  11        4.21        6.18      3.47 o 
  -5   9  11        6.52        8.03      4.03 o 
  -4   9  11        5.77        6.16      3.86 o 
  -3   9  11      122.05      122.07      7.08 o 
  -2   9  11       16.57        9.50      4.23 o 
  -1   9  11        1.77        2.35      3.50 o 
  -9  10  11        6.75        7.41      4.65 o 
  -8  10  11      130.43      144.16      7.16 o 
  -7  10  11       17.18       19.86      4.24 o 
  -6  10  11        4.42        4.86      4.17 o 
  -5  10  11       14.60       15.85      4.58 o 
  -4  10  11        1.26       -0.38      3.84 o 
  -3  10  11      176.51      216.70      9.11 o 
  -2  10  11       17.12        8.50      4.04 o 
  -8  11  11        0.02       -3.12      4.05 o 
  -7  11  11        6.85        0.37      3.59 o 
  -6  11  11       93.27       99.75      6.23 o 
  -5  11  11        1.85        1.27      4.10 o 
  -4  11  11        0.46        0.88      3.93 o 
  -3  11  11        0.73        3.30      4.00 o 
  -2  11  11       13.97       15.49      4.35 o 
  -7  12  11        0.18       -3.21      3.64 o 
  -6  12  11       27.37       34.30      4.66 o 
  -5  12  11        7.25       -2.29      4.10 o 
  -4  12  11       17.12       17.64      4.78 o 
  -3  12  11        4.34        3.38      4.22 o 
  -6  13  11        6.67       10.91      4.12 o 
  -5  13  11      124.85      118.58      8.04 o 
 -10   0  12        0.01       -2.04      7.12 o 
  -8   0  12      116.64      127.09     12.34 o 
  -6   0  12      165.96      172.98      8.18 o 
  -4   0  12        0.89       -7.60      8.49 o 
  -2   0  12        1.63       -1.67     10.19 o 
 -10   1  12        1.19       -7.09      4.73 o 
  -9   1  12       44.97       36.39      5.13 o 
  -8   1  12       64.79       66.51      5.91 o 
  -7   1  12       27.83       35.95      3.65 o 
  -6   1  12       28.81       31.79      3.32 o 
  -5   1  12       32.21       27.02      3.83 o 
  -4   1  12       84.68       56.63     12.97 o 
  -3   1  12       87.61      132.53     16.86 o 
  -2   1  12        6.52        0.20      7.04 o 
 -10   2  12        3.05       -0.15      5.39 o 
  -9   2  12        1.44        4.16      5.99 o 
  -8   2  12       41.82       38.25      6.15 o 
  -7   2  12        2.96       -0.64      3.23 o 
  -6   2  12       38.21       25.57      3.07 o 
  -5   2  12        0.20       -3.46      3.11 o 
  -4   2  12       45.82       45.55     11.97 o 
  -3   2  12        1.18       -5.82      9.23 o 
  -2   2  12       11.16       23.83     11.67 o 
 -10   3  12       36.87       37.01      5.80 o 
  -9   3  12       11.18       12.01      4.39 o 
  -8   3  12       50.93       50.66      5.37 o 
  -7   3  12      108.31      104.84      5.55 o 
  -6   3  12      276.32      264.40      7.85 o 
  -5   3  12        0.70        1.74      3.32 o 
  -4   3  12       69.67       76.38     14.01 o 
  -3   3  12       14.44       29.02     11.79 o 
  -2   3  12       17.54        0.63      9.97 o 
 -10   4  12       24.66       25.56      5.47 o 
  -9   4  12        0.61       -0.16      3.98 o 
  -8   4  12       80.68       86.17      5.63 o 
  -7   4  12       44.85       52.10      4.53 o 
  -6   4  12        1.85        1.48      3.09 o 
  -5   4  12        3.72        5.89      4.31 o 
  -4   4  12        3.78        3.16      5.19 o 
  -3   4  12        4.49       15.05     10.12 o 
  -2   4  12       74.96      101.73     16.31 o 
  -9   5  12        1.43       -4.46      3.87 o 
  -8   5  12        6.70        3.88      3.60 o 
  -7   5  12      125.81      129.29      6.31 o 
  -6   5  12       74.76       73.06      4.74 o 
  -5   5  12       59.92       75.40      5.35 o 
  -4   5  12        7.93       14.82      3.50 o 
  -3   5  12        7.05       10.57      4.23 o 
  -2   5  12       87.28      106.00     16.79 o 
  -9   6  12        3.30        2.44      4.22 o 
  -8   6  12        0.20       -1.25      3.44 o 
  -7   6  12        1.63        3.10      3.42 o 
  -6   6  12        0.00        2.23      3.03 o 
  -5   6  12       44.18       45.02      4.90 o 
  -4   6  12        2.80        0.13      3.26 o 
  -3   6  12        5.37        6.42      3.60 o 
  -9   7  12       16.27       14.32      4.77 o 
  -8   7  12      144.82      152.10     11.66 o 
  -7   7  12       10.84       11.44      3.65 o 
  -6   7  12        8.29        9.39      3.41 o 
  -5   7  12        0.15       -2.89      3.56 o 
  -4   7  12       15.03       12.95      3.85 o 
  -3   7  12        5.34        7.10      3.46 o 
  -8   8  12        0.38        5.03      3.82 o 
  -7   8  12       28.78       21.56      4.05 o 
  -6   8  12       10.58        6.35      3.46 o 
  -5   8  12        0.33       -1.80      3.68 o 
  -4   8  12        5.79        6.91      3.83 o 
  -7   9  12       25.57       19.38      4.15 o 
  -6   9  12        0.51        3.14      3.28 o 
  -5   9  12       16.76        3.57      4.06 o 
  -4   9  12      106.67      112.07      7.77 o 
  -7   0  13      406.70      390.15     28.91 o 
  -5   0  13      168.14      196.14     11.56 o 
  -8   1  13        7.68        5.01      6.28 o 
  -7   1  13      217.79      214.06      9.35 o 
  -6   1  13      257.84      243.74      6.89 o 
  -7   2  13      110.94      105.86      6.33 o 
  -6   2  13        0.40        4.42      5.64 o 
  -5   2  13        9.71        1.46      3.61 o 
  -7   3  13        8.54        9.38      6.06 o 
  -6   3  13       98.07      103.22      6.05 o 
                                                 
